# Supplementary material for: (±)-Ethyl 6-(6-meth­oxy-2-naphth­yl)-4-(4-methyl­phen­yl)-2-oxocyclo­hex-3-ene-1-carboxyl­ate
Source: Acta Crystallogr Sect E Struct Rep Online. 2009 May 7;65(Pt 6):o1186. doi: 10.1107/S1600536809016341 (PMC2969816; doi:10.1107/S1600536809016341)
Supplement: Supplementary file 1 [file e-65-o1186-sup1.cif]

##############################################################################
###                                                                        ###
###        Electronic paper (Acta Crystallographica Section E)             ###
###                                                                        ###
##############################################################################
#                                                                            #
# This CIF contains the data in a paper accepted for publication in Acta     #
# Crystallographica Section E. It conforms to the requirements of Notes      #
# for Authors for Section E, and has been peer reviewed under the auspices   #
# of the IUCr Commission on Journals.                                        #
#                                                                            #
# Full details of the Crystallographic Information File format               #
# are given in the paper "The Crystallographic Information File (CIF):       #
# a New Standard Archive File for Crystallography" by S. R. Hall, F. H.      #
# Allen and I. D. Brown [Acta Cryst. (1991), A47, 655-685].                  #
#                                                                            #
# The current version of the core CIF dictionary is obtainable from          #
# ftp://ftp.iucr.org/pub/cif_core.dic. The current version number is 2.4.    #
#                                                                            #
# Software is freely available for graphical display of the structure(s) in  #
# this CIF.  For information consult the CIF home page http://www.iucr.org/  #
# cif/home.html                                                              #
#                                                                            #
# This file may be used for bona fide research purposes within the           #
# scientific community so long as proper attribution is given to the journal # 
# article from which it was obtained.                                        #
#                                                                            #
##############################################################################
                                             
data_global
_audit_creation_method     SHELXL-97
_journal_date_recd_electronic     2009-04-20
_journal_date_accepted     2009-04-30
_journal_name_full     'Acta Crystallographica, Section E'
_journal_year     2009
_journal_volume     65
_journal_issue      6
_journal_page_first     o1186
_journal_page_last     o1186
_journal_paper_category     QO
_journal_coeditor_code     DN2449
_publ_contact_author_name     'Hongqi Li'
_publ_contact_author_address
; Key Laboratory of Science & Technology of Eco-Textile, Ministry of Education,
  College of Chemistry, Chemical Engineering & Biotechnology,
  Donghua University,
  Shanghai 201620,
  People's Republic of China
;
_publ_contact_author_email     hongqili@dhu.edu.cn
_publ_contact_author_fax     '8621 6779 2608'
_publ_contact_author_phone     '8621 6779 2594'
_publ_section_title
;
(+-)-Ethyl
6-(6-methoxy-2-naphthyl)-4-(4-methylphenyl)-2-oxocyclohex-3-ene-1-carboxylate
;
loop_
    _publ_author_name
    _publ_author_footnote
    _publ_author_address
    'Li, Hongqi' .
; Key Laboratory of Science & Technology of Eco-Textiles,
  Ministry of Education,
  College of Chemistry, Chemical Engineering & Biotechnology,
  Donghua University,
  Shanghai 201620,
  People's Republic of China
;
    'Mayekar, A. N.' .
; Department of Studies in Chemistry, University of Mysore,
  Manasagangotri, Mysore 570 006,
  India
;
    'Narayana, B.' .
; Department of Studies in Chemistry, Mangalore University,
  Mangalagangotri 574 199,
  India
;
    'Yathirajan, H. S.' .
; Department of Studies in Chemistry, University of Mysore,
  Manasagangotri, Mysore 570 006,
  India
;
    'Harrison, William T. A.' .
; Department of Chemistry,
  University of Aberdeen,
  Aberdeen AB24 3UE,
  Scotland
;
_chemical_name_systematic
;
(+/-)-Ethyl 4-(4-methylphenyl)-6-(6-methoxy-2-naphthyl)-2-oxocyclohex-
3-ene-1-carboxylate
;
data_I
_chemical_name_systematic
;
(+-)-Ethyl
6-(6-methoxy-2-naphthyl)-4-(4-methylphenyl)-2-oxocyclohex-3-ene-1-carboxylate
;
_chemical_name_common     ?
_chemical_formula_moiety     'C27 H26 O4'
_chemical_formula_sum     'C27 H26 O4'
_chemical_formula_iupac     'C27 H26 O4'
_chemical_formula_weight     414.48
_chemical_melting_point     ?
_chemical_melting_point_gt     431
_chemical_melting_point_lt     433
_symmetry_cell_setting     monoclinic
_symmetry_space_group_name_H-M     'P 21/c'
_symmetry_space_group_name_Hall     '-P 2ybc'
loop_
    _symmetry_equiv_pos_as_xyz
    'x, y, z'
    '-x, y+1/2, -z+1/2'
    '-x, -y, -z'
    'x, -y-1/2, z-1/2'
_cell_length_a     18.8013(10)
_cell_length_b     11.3604(6)
_cell_length_c     10.2356(6)
_cell_angle_alpha     90.00
_cell_angle_beta     93.430(2)
_cell_angle_gamma     90.00
_cell_volume     2182.3(2)
_cell_formula_units_Z     4
_cell_measurement_reflns_used     9970
_cell_measurement_theta_min     2.33
_cell_measurement_theta_max     28.11
_cell_measurement_temperature     296(2)
_exptl_crystal_description     block
_exptl_crystal_colour     colorless
_exptl_crystal_size_max     0.44
_exptl_crystal_size_mid     0.38
_exptl_crystal_size_min     0.22
_exptl_crystal_density_diffrn     1.262
_exptl_crystal_density_meas     ?
_exptl_crystal_density_method     'not measured'
_exptl_crystal_F_000     880
_exptl_absorpt_coefficient_mu     0.084
_exptl_absorpt_correction_type     none
_exptl_absorpt_process_details     ?
_exptl_absorpt_correction_T_min     .
_exptl_absorpt_correction_T_max     .
_exptl_special_details
;
;
_diffrn_ambient_temperature     296(2)
_diffrn_radiation_type     MoK\a
_diffrn_radiation_wavelength     0.71073
_diffrn_radiation_source     'fine-focus sealed tube'
_diffrn_radiation_monochromator     graphite
_diffrn_measurement_device_type     'Bruker SMART CCD'
_diffrn_measurement_method     \w
_diffrn_detector_area_resol_mean     ?
_diffrn_reflns_number     26105
_diffrn_reflns_av_R_equivalents     0.0240
_diffrn_reflns_av_sigmaI/netI     0.0156
_diffrn_reflns_theta_min     2.10
_diffrn_reflns_theta_max     26.00
_diffrn_reflns_theta_full     26.00
_diffrn_measured_fraction_theta_max     0.995
_diffrn_measured_fraction_theta_full     0.995
_diffrn_reflns_limit_h_min     -22
_diffrn_reflns_limit_h_max     23
_diffrn_reflns_limit_k_min     -14
_diffrn_reflns_limit_k_max     13
_diffrn_reflns_limit_l_min     -12
_diffrn_reflns_limit_l_max     12
_diffrn_standards_number     ?
_diffrn_standards_interval_count     ?
_diffrn_standards_interval_time     ?
_diffrn_standards_decay_%     ?
_refine_special_details
;
Refinement of <i>F</i>^2^ against ALL reflections. The weighted <i>R</i>-factor
<i>wR</i> and goodness of fit <i>S</i> are based on <i>F</i>^2^, conventional
<i>R</i>-factors <i>R</i> are based on <i>F</i>, with <i>F</i> set to zero for
negative <i>F</i>^2^. The threshold expression of <i>F</i>^2^ >
\s(<i>F</i>^2^) is used only for calculating <i>R</i>-factors(gt) <i>etc</i>.
and is not relevant to the choice of reflections for refinement.
<i>R</i>-factors based on <i>F</i>^2^ are statistically about twice as large
as those based on <i>F</i>, and <i>R</i>- factors based on ALL data will be
even larger.
;
_reflns_number_total     4269
_reflns_number_gt     3385
_reflns_threshold_expression     I>2\s(I)
_refine_ls_structure_factor_coef     Fsqd
_refine_ls_matrix_type     full
_refine_ls_R_factor_all     0.0640
_refine_ls_R_factor_gt     0.0499
_refine_ls_wR_factor_gt     0.1316
_refine_ls_wR_factor_ref     0.1471
_refine_ls_goodness_of_fit_ref     1.081
_refine_ls_restrained_S_all     1.081
_refine_ls_number_reflns     4269
_refine_ls_number_parameters     292
_refine_ls_number_restraints     0
_refine_ls_hydrogen_treatment     constr
_refine_ls_weighting_scheme     calc
_refine_ls_weighting_details
          'calc w=1/[\s^2^(Fo^2^)+(0.0575P)^2^+0.796P] where P=(Fo^2^+2Fc^2^)/3'
_atom_sites_solution_hydrogens     geom
_atom_sites_solution_primary     direct
_atom_sites_solution_secondary     difmap
_refine_ls_shift/su_max     0.000
_refine_ls_shift/su_mean     0.000
_refine_diff_density_max     0.284
_refine_diff_density_min     -0.232
_refine_ls_extinction_method     none
_refine_ls_extinction_coef     ?
loop_
    _atom_type_symbol
    _atom_type_description
    _atom_type_scat_dispersion_real
    _atom_type_scat_dispersion_imag
    _atom_type_scat_source
    'C' 'C' 0.0033 0.0016
                         'International Tables Vol C Tables 4.2.6.8 and 6.1.1.4'
    'H' 'H' 0.0000 0.0000
                         'International Tables Vol C Tables 4.2.6.8 and 6.1.1.4'
    'O' 'O' 0.0106 0.0060
                         'International Tables Vol C Tables 4.2.6.8 and 6.1.1.4'
_computing_data_collection     'SMART (Bruker, 2006)'
_computing_cell_refinement     'SAINT (Bruker, 2006)'
_computing_data_reduction     'SAINT (Bruker, 2006)'
_computing_structure_solution     'SHELXS97 (Sheldrick, 2008)'
_computing_structure_refinement     'SHELXL97 (Sheldrick, 2008)'
_computing_molecular_graphics     'ORTEP-3 (Farrugia, 1997)'
_computing_publication_material     'SHELXL97 (Sheldrick, 2008)'
loop_
    _atom_site_type_symbol
    _atom_site_label
    _atom_site_fract_x
    _atom_site_fract_y
    _atom_site_fract_z
    _atom_site_U_iso_or_equiv
    _atom_site_adp_type
    _atom_site_calc_flag
    _atom_site_refinement_flags
    _atom_site_occupancy
    _atom_site_disorder_assembly
    _atom_site_disorder_group
    C C1 0.69533(14) 0.5752(3) 0.0533(3) 0.0902(8) Uani d . 1 . .
    H H1A 0.7017 0.4946 0.0284 0.135 Uiso calc R 1 . .
    H H1B 0.7384 0.6038 0.0974 0.135 Uiso calc R 1 . .
    H H1C 0.6843 0.6218 -0.0234 0.135 Uiso calc R 1 . .
    C C2 0.63501(10) 0.58356(19) 0.1438(2) 0.0620(5) Uani d . 1 . .
    C C3 0.62922(11) 0.67605(18) 0.2302(2) 0.0653(5) Uani d . 1 . .
    H H3A 0.6637 0.7348 0.2338 0.078 Uiso calc R 1 . .
    C C4 0.57306(10) 0.68315(16) 0.3114(2) 0.0573(5) Uani d . 1 . .
    H H4A 0.5708 0.7463 0.3689 0.069 Uiso calc R 1 . .
    C C5 0.51993(8) 0.59785(14) 0.30881(16) 0.0450(4) Uani d . 1 . .
    C C6 0.52728(11) 0.50508(18) 0.2236(2) 0.0637(5) Uani d . 1 . .
    H H6A 0.4934 0.4453 0.2203 0.076 Uiso calc R 1 . .
    C C7 0.58344(11) 0.4987(2) 0.1430(2) 0.0721(6) Uani d . 1 . .
    H H7A 0.5863 0.4349 0.0866 0.087 Uiso calc R 1 . .
    C C8 0.45731(8) 0.60752(14) 0.38914(15) 0.0430(4) Uani d . 1 A .
    C C9 0.45342(9) 0.68570(16) 0.48623(17) 0.0514(4) Uani d . 1 A .
    H H9A 0.4933 0.7316 0.5081 0.062 Uiso calc R 1 . .
    C C10 0.39042(10) 0.70302(18) 0.55941(19) 0.0612(5) Uani d . 1 . .
    C C11 0.33058(11) 0.6119(2) 0.5394(2) 0.0475(7) Uani d P 0.796(5) A 1
    H H11A 0.3420 0.5425 0.5935 0.057 Uiso d PR 0.796(5) A 1
    C C12 0.32392(11) 0.5796(2) 0.3939(2) 0.0434(6) Uani d P 0.796(5) A 1
    H H12A 0.3154 0.6520 0.3433 0.052 Uiso d PR 0.796(5) A 1
    C C11A 0.3197(4) 0.6664(8) 0.4725(9) 0.044(2) Uiso d P 0.204(5) A 2
    H H11B 0.3085 0.7140 0.3940 0.053 Uiso d PR 0.204(5) A 2
    C C12A 0.3363(4) 0.5376(9) 0.4490(10) 0.042(2) Uiso d P 0.204(5) A 2
    H H12B 0.3454 0.4923 0.5298 0.050 Uiso d PR 0.204(5) A 2
    C C13 0.39476(8) 0.52783(14) 0.35494(16) 0.0454(4) Uani d . 1 . .
    H H13A 0.4034 0.4519 0.3962 0.054 Uiso d R 1 A .
    H H13B 0.3909 0.5157 0.2610 0.054 Uiso d R 1 . .
    C C14 0.26209(9) 0.49678(16) 0.3617(2) 0.0568(5) Uani d . 1 . .
    C C15 0.24061(10) 0.40353(19) 0.4418(2) 0.0645(5) Uani d . 1 A .
    H H15A 0.2664 0.3881 0.5203 0.077 Uiso calc R 1 . .
    C C16 0.18260(10) 0.33559(18) 0.4062(2) 0.0636(5) Uani d . 1 . .
    H H16A 0.1693 0.2751 0.4610 0.076 Uiso calc R 1 A .
    C C17 0.14295(9) 0.35618(16) 0.28796(18) 0.0523(4) Uani d . 1 A .
    C C18 0.16472(9) 0.44890(16) 0.20758(18) 0.0527(4) Uani d . 1 . .
    C C19 0.22422(10) 0.51671(16) 0.24743(19) 0.0562(5) Uani d . 1 A .
    H H19A 0.2381 0.5774 0.1936 0.067 Uiso calc R 1 . .
    C C20 0.12407(12) 0.47106(19) 0.0890(2) 0.0675(5) Uani d . 1 A .
    H H20A 0.1372 0.5322 0.0351 0.081 Uiso calc R 1 . .
    C C21 0.06648(12) 0.4046(2) 0.0531(2) 0.0719(6) Uani d . 1 . .
    H H21A 0.0409 0.4200 -0.0256 0.086 Uiso calc R 1 A .
    C C22 0.04508(10) 0.3132(2) 0.1328(2) 0.0674(5) Uani d . 1 A .
    C C23 0.08194(10) 0.28904(19) 0.2477(2) 0.0640(5) Uani d . 1 . .
    H H23A 0.0671 0.2281 0.3004 0.077 Uiso calc R 1 A .
    C C24 -0.03910(16) 0.1578(3) 0.1573(4) 0.1188(11) Uani d . 1 A .
    H H24A -0.0841 0.1311 0.1191 0.178 Uiso calc R 1 . .
    H H24B -0.0446 0.1818 0.2461 0.178 Uiso calc R 1 . .
    H H24C -0.0050 0.0950 0.1560 0.178 Uiso calc R 1 . .
    C C25 0.26128(11) 0.6665(2) 0.5797(2) 0.0677(6) Uani d . 1 . .
    C C26 0.17635(17) 0.6450(3) 0.7353(3) 0.1119(11) Uani d . 1 . .
    H H26A 0.1831 0.6592 0.8287 0.134 Uiso calc R 1 A .
    H H26B 0.1590 0.7172 0.6939 0.134 Uiso calc R 1 . .
    C C27 0.1251(2) 0.5530(4) 0.7114(4) 0.1364(13) Uani d . 1 A .
    H H27A 0.0832 0.5701 0.7569 0.205 Uiso calc R 1 . .
    H H27B 0.1451 0.4796 0.7420 0.205 Uiso calc R 1 . .
    H H27C 0.1128 0.5478 0.6192 0.205 Uiso calc R 1 . .
    O O1 0.38635(9) 0.78077(15) 0.64006(17) 0.0873(5) Uani d . 1 A .
    O O2 0.24308(9) 0.61212(16) 0.68399(18) 0.0907(5) Uani d . 1 A .
    O O3 0.22736(11) 0.74372(19) 0.52718(18) 0.0983(6) Uani d . 1 A .
    O O4 -0.01487(9) 0.25493(19) 0.08413(19) 0.0963(6) Uani d . 1 . .
loop_
    _atom_site_aniso_label
    _atom_site_aniso_U_11
    _atom_site_aniso_U_22
    _atom_site_aniso_U_33
    _atom_site_aniso_U_12
    _atom_site_aniso_U_13
    _atom_site_aniso_U_23
    C1 0.0763(15) 0.0981(18) 0.1006(18) 0.0025(14) 0.0432(14) 0.0005(15)
    C2 0.0528(11) 0.0674(12) 0.0676(12) 0.0075(9) 0.0172(9) 0.0070(10)
    C3 0.0563(11) 0.0581(11) 0.0832(14) -0.0086(9) 0.0193(10) 0.0062(10)
    C4 0.0547(10) 0.0488(10) 0.0697(12) -0.0025(8) 0.0142(9) -0.0016(8)
    C5 0.0416(8) 0.0443(9) 0.0491(9) 0.0030(7) 0.0030(7) 0.0044(7)
    C6 0.0534(11) 0.0620(12) 0.0772(13) -0.0077(9) 0.0171(9) -0.0161(10)
    C7 0.0635(12) 0.0746(13) 0.0805(14) -0.0014(10) 0.0222(10) -0.0232(11)
    C8 0.0427(8) 0.0407(8) 0.0456(8) 0.0017(6) 0.0019(6) 0.0039(6)
    C9 0.0461(9) 0.0540(10) 0.0542(9) -0.0070(8) 0.0033(7) -0.0056(8)
    C10 0.0559(11) 0.0678(12) 0.0608(11) -0.0095(9) 0.0105(9) -0.0208(9)
    C11 0.0485(12) 0.0476(12) 0.0471(13) -0.0005(9) 0.0084(9) -0.0013(10)
    C12 0.0438(11) 0.0421(12) 0.0446(12) -0.0001(9) 0.0059(9) 0.0000(10)
    C13 0.0474(9) 0.0413(8) 0.0479(9) -0.0007(7) 0.0072(7) -0.0018(7)
    C14 0.0467(10) 0.0538(10) 0.0722(12) -0.0077(8) 0.0218(9) -0.0181(9)
    C15 0.0534(11) 0.0736(13) 0.0653(12) -0.0040(9) -0.0049(9) -0.0039(10)
    C16 0.0571(11) 0.0631(12) 0.0705(12) -0.0108(9) 0.0026(9) 0.0089(10)
    C17 0.0427(9) 0.0522(10) 0.0623(10) -0.0002(7) 0.0072(8) -0.0031(8)
    C18 0.0503(10) 0.0481(9) 0.0610(10) 0.0037(8) 0.0158(8) -0.0069(8)
    C19 0.0589(11) 0.0512(10) 0.0606(11) -0.0048(8) 0.0199(9) -0.0086(8)
    C20 0.0771(14) 0.0650(12) 0.0609(11) 0.0125(11) 0.0102(10) 0.0024(10)
    C21 0.0656(13) 0.0836(15) 0.0655(12) 0.0183(11) -0.0045(10) -0.0097(11)
    C22 0.0470(10) 0.0776(14) 0.0770(13) 0.0034(10) -0.0006(9) -0.0139(11)
    C23 0.0493(10) 0.0646(12) 0.0784(13) -0.0075(9) 0.0050(9) 0.0018(10)
    C24 0.0733(17) 0.113(2) 0.168(3) -0.0341(17) -0.0115(19) -0.005(2)
    C25 0.0553(12) 0.0699(13) 0.0790(14) -0.0043(10) 0.0145(10) -0.0293(12)
    C26 0.103(2) 0.119(2) 0.120(2) -0.0216(19) 0.0603(19) -0.0187(19)
    C27 0.113(3) 0.143(3) 0.156(3) -0.022(2) 0.040(2) -0.020(3)
    O1 0.0792(10) 0.0959(12) 0.0898(11) -0.0252(9) 0.0284(8) -0.0513(9)
    O2 0.0829(11) 0.0923(12) 0.0993(12) 0.0043(9) 0.0245(10) 0.0012(10)
    O3 0.1126(14) 0.0993(13) 0.0851(12) 0.0236(12) 0.0247(10) -0.0004(10)
    O4 0.0593(9) 0.1194(15) 0.1076(13) -0.0101(10) -0.0173(9) -0.0175(12)
_geom_special_details
;
All e.s.d.'s (except the e.s.d. in the dihedral angle between two l.s. planes)
are estimated using the full covariance matrix. The cell e.s.d.'s are taken
into account individually in the estimation of e.s.d.'s in distances, angles
and torsion angles; correlations between e.s.d.'s in cell parameters are only
used when they are defined by crystal symmetry. An approximate (isotropic)
treatment of cell e.s.d.'s is used for estimating e.s.d.'s involving l.s.
planes.
;
loop_
    _geom_bond_atom_site_label_1
    _geom_bond_atom_site_label_2
    _geom_bond_site_symmetry_2
    _geom_bond_distance
    _geom_bond_publ_flag
    C1 C2 . 1.510(3) ?
    C1 H1A . 0.9600 ?
    C1 H1B . 0.9600 ?
    C1 H1C . 0.9600 ?
    C2 C7 . 1.367(3) ?
    C2 C3 . 1.381(3) ?
    C3 C4 . 1.385(3) ?
    C3 H3A . 0.9300 ?
    C4 C5 . 1.391(2) ?
    C4 H4A . 0.9300 ?
    C5 C6 . 1.380(3) ?
    C5 C8 . 1.480(2) ?
    C6 C7 . 1.380(3) ?
    C6 H6A . 0.9300 ?
    C7 H7A . 0.9300 ?
    C8 C9 . 1.338(2) ?
    C8 C13 . 1.509(2) ?
    C9 C10 . 1.452(3) ?
    C9 H9A . 0.9300 ?
    C10 O1 . 1.214(2) ?
    C10 C11 . 1.533(3) ?
    C10 C11A . 1.610(8) ?
    C11 C25 . 1.522(3) ?
    C11 C12 . 1.531(3) ?
    C11 H11A . 0.9800 ?
    C12 C14 . 1.517(3) ?
    C12 C13 . 1.531(3) ?
    C12 H12A . 0.9800 ?
    C11A C12A . 1.519(13) ?
    C11A C25 . 1.599(8) ?
    C11A H11B . 0.9800 ?
    C12A C13 . 1.508(9) ?
    C12A C14 . 1.677(9) ?
    C12A H12B . 0.9800 ?
    C13 H13A . 0.9700 ?
    C13 H13B . 0.9700 ?
    C14 C19 . 1.351(3) ?
    C14 C15 . 1.413(3) ?
    C15 C16 . 1.368(3) ?
    C15 H15A . 0.9300 ?
    C16 C17 . 1.403(3) ?
    C16 H16A . 0.9300 ?
    C17 C18 . 1.412(3) ?
    C17 C23 . 1.418(3) ?
    C18 C19 . 1.399(3) ?
    C18 C20 . 1.417(3) ?
    C19 H19A . 0.9300 ?
    C20 C21 . 1.353(3) ?
    C20 H20A . 0.9300 ?
    C21 C22 . 1.395(3) ?
    C21 H21A . 0.9300 ?
    C22 C23 . 1.357(3) ?
    C22 O4 . 1.374(3) ?
    C23 H23A . 0.9300 ?
    C24 O4 . 1.424(4) ?
    C24 H24A . 0.9600 ?
    C24 H24B . 0.9600 ?
    C24 H24C . 0.9600 ?
    C25 O3 . 1.193(3) ?
    C25 O2 . 1.297(3) ?
    C26 C27 . 1.432(4) ?
    C26 O2 . 1.438(3) ?
    C26 H26A . 0.9700 ?
    C26 H26B . 0.9700 ?
    C27 H27A . 0.9600 ?
    C27 H27B . 0.9600 ?
    C27 H27C . 0.9600 ?
loop_
    _geom_angle_atom_site_label_1
    _geom_angle_atom_site_label_2
    _geom_angle_atom_site_label_3
    _geom_angle_site_symmetry_1
    _geom_angle_site_symmetry_3
    _geom_angle
    _geom_angle_publ_flag
    C2 C1 H1A . . 109.5 ?
    C2 C1 H1B . . 109.5 ?
    H1A C1 H1B . . 109.5 ?
    C2 C1 H1C . . 109.5 ?
    H1A C1 H1C . . 109.5 ?
    H1B C1 H1C . . 109.5 ?
    C7 C2 C3 . . 117.23(18) ?
    C7 C2 C1 . . 120.7(2) ?
    C3 C2 C1 . . 122.1(2) ?
    C2 C3 C4 . . 121.37(18) ?
    C2 C3 H3A . . 119.3 ?
    C4 C3 H3A . . 119.3 ?
    C3 C4 C5 . . 121.36(18) ?
    C3 C4 H4A . . 119.3 ?
    C5 C4 H4A . . 119.3 ?
    C6 C5 C4 . . 116.43(16) ?
    C6 C5 C8 . . 121.39(15) ?
    C4 C5 C8 . . 122.14(15) ?
    C7 C6 C5 . . 121.81(18) ?
    C7 C6 H6A . . 119.1 ?
    C5 C6 H6A . . 119.1 ?
    C2 C7 C6 . . 121.78(19) ?
    C2 C7 H7A . . 119.1 ?
    C6 C7 H7A . . 119.1 ?
    C9 C8 C5 . . 122.86(15) ?
    C9 C8 C13 . . 119.62(15) ?
    C5 C8 C13 . . 117.49(14) ?
    C8 C9 C10 . . 123.74(16) ?
    C8 C9 H9A . . 118.1 ?
    C10 C9 H9A . . 118.1 ?
    O1 C10 C9 . . 122.38(17) ?
    O1 C10 C11 . . 120.41(17) ?
    C9 C10 C11 . . 117.01(16) ?
    O1 C10 C11A . . 118.7(3) ?
    C9 C10 C11A . . 110.6(3) ?
    C11 C10 C11A . . 34.6(3) ?
    C25 C11 C12 . . 109.87(19) ?
    C25 C11 C10 . . 108.75(17) ?
    C12 C11 C10 . . 107.95(17) ?
    C25 C11 H11A . . 109.7 ?
    C12 C11 H11A . . 111.1 ?
    C10 C11 H11A . . 109.5 ?
    C25 C11 H12B . . 126.6 ?
    C12 C11 H12B . . 72.7 ?
    C10 C11 H12B . . 121.3 ?
    H11A C11 H12B . . 38.4 ?
    C14 C12 C13 . . 111.87(15) ?
    C14 C12 C11 . . 112.17(18) ?
    C13 C12 C11 . . 108.90(19) ?
    C14 C12 H12A . . 107.8 ?
    C13 C12 H12A . . 107.6 ?
    C11 C12 H12A . . 108.3 ?
    C14 C12 H11B . . 118.0 ?
    C13 C12 H11B . . 122.9 ?
    C11 C12 H11B . . 76.6 ?
    H12A C12 H11B . . 31.9 ?
    C12A C11A C25 . . 105.4(7) ?
    C12A C11A C10 . . 99.5(6) ?
    C25 C11A C10 . . 101.5(5) ?
    C12A C11A H12A . . 74.0 ?
    C25 C11A H12A . . 132.8 ?
    C10 C11A H12A . . 125.5 ?
    C12A C11A H11B . . 116.0 ?
    C25 C11A H11B . . 116.1 ?
    C10 C11A H11B . . 116.1 ?
    H12A C11A H11B . . 41.9 ?
    C13 C12A C11A . . 109.6(7) ?
    C13 C12A C14 . . 104.7(5) ?
    C11A C12A C14 . . 100.3(7) ?
    C13 C12A H11A . . 129.1 ?
    C11A C12A H11A . . 79.0 ?
    C14 C12A H11A . . 123.5 ?
    C13 C12A H12B . . 113.7 ?
    C11A C12A H12B . . 113.6 ?
    C14 C12A H12B . . 113.7 ?
    H11A C12A H12B . . 34.6 ?
    C12A C13 C8 . . 113.3(3) ?
    C12A C13 C12 . . 29.1(4) ?
    C8 C13 C12 . . 112.79(14) ?
    C12A C13 H13A . . 84.1 ?
    C8 C13 H13A . . 109.0 ?
    C12 C13 H13A . . 110.7 ?
    C12A C13 H13B . . 129.0 ?
    C8 C13 H13B . . 109.1 ?
    C12 C13 H13B . . 107.4 ?
    H13A C13 H13B . . 107.8 ?
    C19 C14 C15 . . 118.27(17) ?
    C19 C14 C12 . . 116.22(19) ?
    C15 C14 C12 . . 125.5(2) ?
    C19 C14 C12A . . 142.5(4) ?
    C15 C14 C12A . . 98.9(4) ?
    C12 C14 C12A . . 27.1(3) ?
    C16 C15 C14 . . 121.29(19) ?
    C16 C15 H15A . . 119.4 ?
    C14 C15 H15A . . 119.4 ?
    C15 C16 C17 . . 120.66(19) ?
    C15 C16 H16A . . 119.7 ?
    C17 C16 H16A . . 119.7 ?
    C16 C17 C18 . . 118.01(17) ?
    C16 C17 C23 . . 122.67(18) ?
    C18 C17 C23 . . 119.32(17) ?
    C19 C18 C17 . . 119.70(17) ?
    C19 C18 C20 . . 122.18(18) ?
    C17 C18 C20 . . 118.11(18) ?
    C14 C19 C18 . . 122.06(18) ?
    C14 C19 H19A . . 119.0 ?
    C18 C19 H19A . . 119.0 ?
    C21 C20 C18 . . 121.0(2) ?
    C21 C20 H20A . . 119.5 ?
    C18 C20 H20A . . 119.5 ?
    C20 C21 C22 . . 120.7(2) ?
    C20 C21 H21A . . 119.6 ?
    C22 C21 H21A . . 119.6 ?
    C23 C22 O4 . . 125.6(2) ?
    C23 C22 C21 . . 120.5(2) ?
    O4 C22 C21 . . 113.9(2) ?
    C22 C23 C17 . . 120.4(2) ?
    C22 C23 H23A . . 119.8 ?
    C17 C23 H23A . . 119.8 ?
    O4 C24 H24A . . 109.5 ?
    O4 C24 H24B . . 109.5 ?
    H24A C24 H24B . . 109.5 ?
    O4 C24 H24C . . 109.5 ?
    H24A C24 H24C . . 109.5 ?
    H24B C24 H24C . . 109.5 ?
    O3 C25 O2 . . 124.1(2) ?
    O3 C25 C11 . . 128.3(2) ?
    O2 C25 C11 . . 107.5(2) ?
    O3 C25 C11A . . 93.5(4) ?
    O2 C25 C11A . . 142.3(4) ?
    C11 C25 C11A . . 34.8(3) ?
    C27 C26 O2 . . 109.9(3) ?
    C27 C26 H26A . . 109.7 ?
    O2 C26 H26A . . 109.7 ?
    C27 C26 H26B . . 109.7 ?
    O2 C26 H26B . . 109.7 ?
    H26A C26 H26B . . 108.2 ?
    C26 C27 H27A . . 109.5 ?
    C26 C27 H27B . . 109.5 ?
    H27A C27 H27B . . 109.5 ?
    C26 C27 H27C . . 109.5 ?
    H27A C27 H27C . . 109.5 ?
    H27B C27 H27C . . 109.5 ?
    C25 O2 C26 . . 117.1(2) ?
    C22 O4 C24 . . 117.6(2) ?
loop_
    _geom_torsion_atom_site_label_1
    _geom_torsion_atom_site_label_2
    _geom_torsion_atom_site_label_3
    _geom_torsion_atom_site_label_4
    _geom_torsion_site_symmetry_1
    _geom_torsion_site_symmetry_2
    _geom_torsion_site_symmetry_3
    _geom_torsion_site_symmetry_4
    _geom_torsion
    _geom_torsion_publ_flag
    C7 C2 C3 C4 . . . . -0.7(3) ?
    C1 C2 C3 C4 . . . . 179.2(2) ?
    C2 C3 C4 C5 . . . . -0.4(3) ?
    C3 C4 C5 C6 . . . . 1.5(3) ?
    C3 C4 C5 C8 . . . . -176.30(17) ?
    C4 C5 C6 C7 . . . . -1.4(3) ?
    C8 C5 C6 C7 . . . . 176.36(19) ?
    C3 C2 C7 C6 . . . . 0.8(3) ?
    C1 C2 C7 C6 . . . . -179.1(2) ?
    C5 C6 C7 C2 . . . . 0.3(4) ?
    C6 C5 C8 C9 . . . . 169.74(18) ?
    C4 C5 C8 C9 . . . . -12.6(3) ?
    C6 C5 C8 C13 . . . . -12.5(2) ?
    C4 C5 C8 C13 . . . . 165.13(16) ?
    C5 C8 C9 C10 . . . . 174.96(17) ?
    C13 C8 C9 C10 . . . . -2.7(3) ?
    C8 C9 C10 O1 . . . . -174.1(2) ?
    C8 C9 C10 C11 . . . . 11.0(3) ?
    C8 C9 C10 C11A . . . . -26.3(5) ?
    O1 C10 C11 C25 . . . . 26.1(3) ?
    C9 C10 C11 C25 . . . . -158.9(2) ?
    C11A C10 C11 C25 . . . . -71.3(5) ?
    O1 C10 C11 C12 . . . . 145.3(2) ?
    C9 C10 C11 C12 . . . . -39.7(3) ?
    C11A C10 C11 C12 . . . . 47.8(5) ?
    C25 C11 C12 C14 . . . . -57.1(3) ?
    C10 C11 C12 C14 . . . . -175.51(17) ?
    C25 C11 C12 C13 . . . . 178.57(17) ?
    C10 C11 C12 C13 . . . . 60.1(2) ?
    O1 C10 C11A C12A . . . . -150.2(5) ?
    C9 C10 C11A C12A . . . . 60.7(7) ?
    C11 C10 C11A C12A . . . . -47.3(6) ?
    O1 C10 C11A C25 . . . . -42.2(6) ?
    C9 C10 C11A C25 . . . . 168.6(3) ?
    C11 C10 C11A C25 . . . . 60.6(5) ?
    C25 C11A C12A C13 . . . . -176.4(5) ?
    C10 C11A C12A C13 . . . . -71.6(8) ?
    C25 C11A C12A C14 . . . . 73.8(7) ?
    C10 C11A C12A C14 . . . . 178.6(5) ?
    C11A C12A C13 C8 . . . . 47.6(8) ?
    C14 C12A C13 C8 . . . . 154.4(4) ?
    C11A C12A C13 C12 . . . . -47.7(7) ?
    C14 C12A C13 C12 . . . . 59.1(6) ?
    C9 C8 C13 C12A . . . . -6.8(5) ?
    C5 C8 C13 C12A . . . . 175.4(5) ?
    C9 C8 C13 C12 . . . . 24.9(2) ?
    C5 C8 C13 C12 . . . . -152.93(17) ?
    C14 C12 C13 C12A . . . . -81.3(7) ?
    C11 C12 C13 C12A . . . . 43.3(7) ?
    C14 C12 C13 C8 . . . . -178.60(17) ?
    C11 C12 C13 C8 . . . . -54.1(2) ?
    C13 C12 C14 C19 . . . . -96.6(2) ?
    C11 C12 C14 C19 . . . . 140.7(2) ?
    C13 C12 C14 C15 . . . . 84.7(2) ?
    C11 C12 C14 C15 . . . . -38.0(3) ?
    C13 C12 C14 C12A . . . . 71.7(7) ?
    C11 C12 C14 C12A . . . . -51.0(6) ?
    C13 C12A C14 C19 . . . . -50.3(9) ?
    C11A C12A C14 C19 . . . . 63.3(8) ?
    C13 C12A C14 C15 . . . . 123.0(5) ?
    C11A C12A C14 C15 . . . . -123.4(6) ?
    C13 C12A C14 C12 . . . . -67.6(7) ?
    C11A C12A C14 C12 . . . . 46.0(7) ?
    C19 C14 C15 C16 . . . . -0.7(3) ?
    C12 C14 C15 C16 . . . . 177.92(19) ?
    C12A C14 C15 C16 . . . . -176.1(3) ?
    C14 C15 C16 C17 . . . . 0.5(3) ?
    C15 C16 C17 C18 . . . . -0.1(3) ?
    C15 C16 C17 C23 . . . . -179.20(19) ?
    C16 C17 C18 C19 . . . . -0.1(3) ?
    C23 C17 C18 C19 . . . . 179.05(17) ?
    C16 C17 C18 C20 . . . . -179.03(18) ?
    C23 C17 C18 C20 . . . . 0.1(3) ?
    C15 C14 C19 C18 . . . . 0.5(3) ?
    C12 C14 C19 C18 . . . . -178.22(16) ?
    C12A C14 C19 C18 . . . . 173.1(5) ?
    C17 C18 C19 C14 . . . . -0.2(3) ?
    C20 C18 C19 C14 . . . . 178.75(17) ?
    C19 C18 C20 C21 . . . . -179.60(18) ?
    C17 C18 C20 C21 . . . . -0.7(3) ?
    C18 C20 C21 C22 . . . . 0.7(3) ?
    C20 C21 C22 C23 . . . . -0.2(3) ?
    C20 C21 C22 O4 . . . . 179.05(19) ?
    O4 C22 C23 C17 . . . . -179.54(19) ?
    C21 C22 C23 C17 . . . . -0.3(3) ?
    C16 C17 C23 C22 . . . . 179.5(2) ?
    C18 C17 C23 C22 . . . . 0.4(3) ?
    C12 C11 C25 O3 . . . . -49.0(3) ?
    C10 C11 C25 O3 . . . . 68.9(3) ?
    C12 C11 C25 O2 . . . . 129.7(2) ?
    C10 C11 C25 O2 . . . . -112.3(2) ?
    C12 C11 C25 C11A . . . . -46.5(5) ?
    C10 C11 C25 C11A . . . . 71.4(5) ?
    C12A C11A C25 O3 . . . . -139.3(6) ?
    C10 C11A C25 O3 . . . . 117.3(4) ?
    C12A C11A C25 O2 . . . . 36.8(9) ?
    C10 C11A C25 O2 . . . . -66.5(7) ?
    C12A C11A C25 C11 . . . . 42.6(6) ?
    C10 C11A C25 C11 . . . . -60.7(5) ?
    O3 C25 O2 C26 . . . . 2.4(3) ?
    C11 C25 O2 C26 . . . . -176.5(2) ?
    C11A C25 O2 C26 . . . . -173.0(5) ?
    C27 C26 O2 C25 . . . . 108.1(3) ?
    C23 C22 O4 C24 . . . . -2.7(4) ?
    C21 C22 O4 C24 . . . . 178.0(2) ?
loop_
    _geom_hbond_atom_site_label_D
    _geom_hbond_atom_site_label_H
    _geom_hbond_atom_site_label_A
    _geom_hbond_site_symmetry_A
    _geom_hbond_distance_DH
    _geom_hbond_distance_HA
    _geom_hbond_distance_DA
    _geom_hbond_angle_DHA
    C26 H26A O3 4_576 0.97 2.42 3.332(4) 157
