# Supplementary material for: (±)-Ethyl 6-(6-meth­oxy-2-naphth­yl)-4-(4-methyl­phen­yl)-2-oxocyclo­hex-3-ene-1-carboxyl­ate
Source: Acta Crystallogr Sect E Struct Rep Online. 2009 May 7;65(Pt 6):o1186. doi: 10.1107/S1600536809016341 (PMC2969816; doi:10.1107/S1600536809016341)
Supplement: Supplementary file 2 [file e-65-o1186-Isup2.hkl]

# 
# h,k,l, Fc-squared, Fo-squared, sigma(Fo-squared) and status flag 
# 
data_I
_shelx_title ' hsy706 in P2(1)/c' 
_shelx_refln_list_code          4 
_shelx_F_calc_maximum      186.93 
_exptl_crystal_F_000       880.00 
_reflns_d_resolution_high  0.8107 
 
loop_ 
 _symmetry_equiv_pos_as_xyz 
 'x, y, z' 
 '-x, y+1/2, -z+1/2' 
 '-x, -y, -z' 
 'x, -y-1/2, z-1/2' 
 
_cell_length_a    18.8013 
_cell_length_b    11.3604 
_cell_length_c    10.2356 
_cell_angle_alpha  90.000 
_cell_angle_beta   93.430 
_cell_angle_gamma  90.000 
 
_shelx_F_squared_multiplier     1.000 
 
loop_ 
 _refln_index_h 
 _refln_index_k 
 _refln_index_l 
 _refln_F_squared_calc 
 _refln_F_squared_meas 
 _refln_F_squared_sigma 
 _refln_observed_status 
   2   0   0      481.49      500.87      7.64 o 
   3   0   0       18.62        3.21      0.19 o 
   4   0   0        0.01        9.86      0.45 o 
   5   0   0     3879.22     4006.26     59.44 o 
   6   0   0     1323.26     1269.73     20.31 o 
   7   0   0       52.97       54.12      0.93 o 
   8   0   0     1700.27     1678.74     21.21 o 
   9   0   0      264.36      275.31      3.28 o 
  10   0   0     1350.24     1462.49     16.45 o 
  11   0   0      391.86      356.31      5.12 o 
  12   0   0       61.37       76.23      1.22 o 
  13   0   0      943.57      950.91     11.69 o 
  14   0   0     1025.50      958.52     14.86 o 
  15   0   0       56.19       66.94      1.76 o 
  16   0   0       57.19       65.33      3.74 o 
  17   0   0        0.91        0.46      1.87 o 
  18   0   0        6.57        5.28      1.97 o 
  19   0   0        0.59        1.67      2.03 o 
  20   0   0       79.72       85.75      4.72 o 
  21   0   0        3.99        3.34      2.07 o 
  22   0   0       12.66       10.65      2.43 o 
  23   0   0        5.91        6.23      2.36 o 
   1   1   0     2285.86     2219.67     24.27 o 
   2   1   0     3872.96     4109.53     47.94 o 
   3   1   0     2229.93     2325.07     27.02 o 
   4   1   0      922.51      936.60      9.87 o 
   5   1   0     1629.36     1619.41     16.96 o 
   6   1   0      554.27      645.59      6.29 o 
   7   1   0      245.60      218.11      2.09 o 
   8   1   0        1.79        2.82      0.20 o 
   9   1   0     1006.08      981.67      7.85 o 
  10   1   0      821.88      878.68      7.06 o 
  11   1   0      720.32      726.75      5.90 o 
  12   1   0        6.02        9.78      0.36 o 
  13   1   0      590.03      565.20      5.27 o 
  14   1   0      132.33      126.68      1.60 o 
  15   1   0      286.25      278.72      4.19 o 
  16   1   0      676.53      656.05      9.01 o 
  17   1   0      338.55      372.60      5.48 o 
  18   1   0       90.72       90.67      3.23 o 
  19   1   0       23.90       26.00      2.13 o 
  20   1   0       20.67       25.55      2.20 o 
  21   1   0       20.91       21.19      1.98 o 
  22   1   0        0.90       -0.98      1.39 o 
  23   1   0        0.26       -1.44      1.44 o 
   1   2   0     2552.36     2776.09     29.32 o 
   2   2   0     3643.02     3726.80     40.27 o 
   3   2   0     3009.61     2912.44     33.75 o 
   4   2   0      292.56      243.44      3.29 o 
   5   2   0     5604.63     5569.71     57.07 o 
   6   2   0       15.88       21.82      0.66 o 
   7   2   0      323.21      370.59      3.45 o 
   8   2   0      196.46      227.41      2.07 o 
   9   2   0       93.36       79.96      1.62 o 
  10   2   0       23.89       29.44      0.67 o 
  11   2   0      486.35      480.13      3.97 o 
  12   2   0       53.23       54.80      0.79 o 
  13   2   0       48.69       47.45      0.88 o 
  14   2   0       10.70        8.26      0.53 o 
  15   2   0       94.27       99.69      2.27 o 
  16   2   0       45.67       42.64      1.84 o 
  17   2   0      178.82      186.97      3.19 o 
  18   2   0        5.44        6.57      0.87 o 
  19   2   0       48.57       48.24      2.25 o 
  20   2   0       17.87       20.50      1.95 o 
  21   2   0       23.29       27.11      2.37 o 
  22   2   0        5.95        3.93      1.57 o 
   2   3   0        5.29        1.05      0.18 o 
   3   3   0        4.42        5.83      0.53 o 
   4   3   0      236.48      267.07      5.26 o 
   5   3   0        3.85        6.96      0.48 o 
   6   3   0      770.15      778.43      7.06 o 
   7   3   0       91.74       96.70      1.17 o 
   8   3   0      629.42      644.05      5.91 o 
   9   3   0      795.50      900.33      8.81 o 
  10   3   0      493.57      511.51      4.47 o 
  11   3   0      625.42      636.81      5.89 o 
  12   3   0      186.47      187.56      1.98 o 
  13   3   0       14.07        9.19      0.53 o 
  14   3   0      158.52      140.83      1.97 o 
  15   3   0       96.38       82.67      1.43 o 
  16   3   0       92.39       79.64      1.89 o 
  17   3   0      124.75      119.52      2.40 o 
  18   3   0        5.25        3.56      0.85 o 
  19   3   0       27.88       22.00      1.34 o 
  20   3   0       16.10       15.35      1.15 o 
  21   3   0       70.04       80.15      3.35 o 
  22   3   0        1.91        1.79      1.55 o 
   0   4   0      166.18      202.61      2.49 o 
   1   4   0       54.19       61.00      0.88 o 
   2   4   0      798.30      700.47      5.99 o 
   3   4   0       13.07       13.95      0.57 o 
   4   4   0      320.37      320.15      2.87 o 
   5   4   0     2008.01     2155.27     19.22 o 
   6   4   0     1109.35     1154.25     10.41 o 
   7   4   0      155.89      150.19      1.63 o 
   8   4   0      895.09      857.00      7.82 o 
   9   4   0        1.45        1.24      0.28 o 
  10   4   0     1514.60     1506.78     13.56 o 
  11   4   0       52.46       51.37      0.86 o 
  12   4   0        1.96        2.32      0.39 o 
  13   4   0       20.93       10.96      0.59 o 
  14   4   0       47.53       36.99      1.15 o 
  15   4   0       30.00       24.72      1.01 o 
  16   4   0       98.48       94.39      2.10 o 
  17   4   0        0.96        0.52      0.78 o 
  18   4   0       44.66       41.04      1.55 o 
  19   4   0        0.03        1.34      0.92 o 
  20   4   0        8.75       15.14      1.18 o 
  21   4   0       19.01       20.91      1.42 o 
  22   4   0       11.33       15.68      2.07 o 
   1   5   0       88.48       80.50      1.29 o 
   2   5   0      191.95      203.15      1.81 o 
   3   5   0      176.20      164.49      1.72 o 
   4   5   0      376.86      414.21      3.68 o 
   5   5   0      137.58      153.44      1.62 o 
   6   5   0      974.35     1102.25     10.01 o 
   7   5   0      437.35      467.21      4.44 o 
   8   5   0       21.39       29.01      0.68 o 
   9   5   0        2.12        2.17      0.37 o 
  10   5   0      449.55      434.51      4.44 o 
  11   5   0      188.33      207.98      2.24 o 
  12   5   0       97.92       95.15      1.55 o 
  13   5   0       22.38       20.96      0.90 o 
  14   5   0        0.33       -0.55      0.55 o 
  15   5   0       30.37       22.19      0.96 o 
  16   5   0       37.14       26.73      1.03 o 
  17   5   0        4.39        3.80      0.88 o 
  18   5   0        6.07        8.00      1.01 o 
  19   5   0       11.67       16.47      1.19 o 
  20   5   0       33.37       34.92      1.68 o 
  21   5   0        3.71        5.61      1.16 o 
   0   6   0       66.61       68.52      1.87 o 
   1   6   0       62.34       59.44      0.85 o 
   2   6   0       11.25        6.63      0.30 o 
   3   6   0      562.52      540.77      4.74 o 
   4   6   0      248.16      245.59      2.34 o 
   5   6   0      293.91      270.03      2.55 o 
   6   6   0      237.13      294.50      3.12 o 
   7   6   0      490.24      539.91      5.13 o 
   8   6   0       50.18       56.14      0.96 o 
   9   6   0      452.50      446.89      4.35 o 
  10   6   0       85.16       92.67      1.31 o 
  11   6   0       20.24       24.15      0.84 o 
  12   6   0       76.38       82.01      1.51 o 
  13   6   0      358.57      338.94      4.09 o 
  14   6   0        9.67       11.94      0.74 o 
  15   6   0       22.44       18.99      0.93 o 
  16   6   0        3.40        4.54      0.69 o 
  17   6   0       14.13       12.10      1.07 o 
  18   6   0        6.53        7.04      1.58 o 
  19   6   0       17.02       19.65      1.30 o 
  20   6   0        0.23        0.00      1.01 o 
   1   7   0      129.96      147.57      1.80 o 
   2   7   0       92.03      114.15      1.22 o 
   3   7   0        0.04        0.85      0.32 o 
   4   7   0       71.88       83.00      1.07 o 
   5   7   0       32.44       27.51      0.73 o 
   6   7   0        4.82        2.70      0.39 o 
   7   7   0      133.80      128.74      1.61 o 
   8   7   0        6.36        7.80      0.51 o 
   9   7   0        0.27        0.08      0.45 o 
  10   7   0      127.33      111.90      1.58 o 
  11   7   0       14.33        9.53      0.66 o 
  12   7   0      136.14      119.70      2.11 o 
  13   7   0        2.40        3.46      0.66 o 
  14   7   0       24.03       22.56      1.06 o 
  15   7   0        2.91        3.52      0.71 o 
  16   7   0        4.53        1.30      0.67 o 
  17   7   0        5.16        6.08      0.87 o 
  18   7   0        0.13       -0.91      0.91 o 
  19   7   0        6.63        5.42      1.11 o 
  20   7   0        1.23       -1.50      1.50 o 
   0   8   0       16.88       13.21      0.66 o 
   1   8   0        2.07        2.75      0.34 o 
   2   8   0       80.82       87.40      1.21 o 
   3   8   0       97.12      114.06      1.45 o 
   4   8   0      754.14      791.31      7.41 o 
   5   8   0        1.09        1.66      0.44 o 
   6   8   0       18.96       22.47      0.83 o 
   7   8   0        1.40        0.15      0.49 o 
   8   8   0      225.32      229.81      2.59 o 
   9   8   0      111.80      108.66      1.58 o 
  10   8   0        0.76        0.49      0.54 o 
  11   8   0       36.63       33.56      1.16 o 
  12   8   0       38.66       43.96      1.28 o 
  13   8   0        4.31        6.30      0.75 o 
  14   8   0        0.18       -0.46      0.68 o 
  15   8   0       84.17       81.16      1.72 o 
  16   8   0       50.74       45.57      1.40 o 
  17   8   0       12.80       12.34      1.28 o 
  18   8   0       10.66       12.06      1.25 o 
  19   8   0        1.76        2.46      2.43 o 
   1   9   0      115.40      115.05      1.33 o 
   2   9   0       27.46       27.03      2.05 o 
   3   9   0        0.03        0.34      0.60 o 
   4   9   0       13.34       14.41      1.15 o 
   5   9   0      229.51      221.83      2.94 o 
   6   9   0      492.20      532.51      5.25 o 
   7   9   0       22.62       24.51      0.97 o 
   8   9   0        2.54        3.90      0.61 o 
   9   9   0        4.72        4.86      0.63 o 
  10   9   0        0.32       -0.60      0.60 o 
  11   9   0        4.71        3.09      0.74 o 
  12   9   0        4.13        1.86      0.73 o 
  13   9   0        4.23        2.39      0.85 o 
  14   9   0        6.88        9.61      0.88 o 
  15   9   0       34.05       36.55      1.36 o 
  16   9   0       55.78       75.15      1.75 o 
  17   9   0       13.65       18.44      1.09 o 
   0  10   0      350.56      359.88      5.66 o 
   1  10   0      475.82      476.44      4.74 o 
   2  10   0      114.99      120.93      1.80 o 
   3  10   0       16.64       19.38      1.42 o 
   4  10   0      108.58      119.37      1.82 o 
   5  10   0       32.58       30.80      1.25 o 
   6  10   0      229.28      218.35      2.59 o 
   7  10   0      106.99      103.89      1.62 o 
   8  10   0        0.38       -0.55      0.58 o 
   9  10   0       13.14       15.07      0.79 o 
  10  10   0       19.18       18.06      0.99 o 
  11  10   0        2.98        0.91      0.76 o 
  12  10   0        3.94        1.21      0.78 o 
  13  10   0       16.00       14.60      1.01 o 
  14  10   0        9.55       12.97      1.10 o 
  15  10   0       19.61       24.38      1.27 o 
  16  10   0        0.71        4.59      1.55 o 
   1  11   0       49.43       52.10      1.60 o 
   2  11   0      105.72      114.99      2.02 o 
   3  11   0       12.69       12.04      0.97 o 
   4  11   0      117.87      126.95      1.84 o 
   5  11   0       48.75       50.95      1.32 o 
   6  11   0       33.20       32.70      1.18 o 
   7  11   0        1.18       -0.17      0.64 o 
   8  11   0        0.11       -0.62      0.62 o 
   9  11   0        0.31       -0.70      0.70 o 
  10  11   0        4.99        4.70      0.87 o 
  11  11   0        2.20        2.39      0.86 o 
  12  11   0        5.34       11.11      1.01 o 
  13  11   0        3.51        2.22      0.90 o 
  14  11   0       29.39       32.55      2.01 o 
   0  12   0       78.99       82.71      3.30 o 
   1  12   0       22.70       22.44      1.19 o 
   2  12   0       10.32        9.39      0.96 o 
   3  12   0        3.80        4.25      0.69 o 
   4  12   0       84.57       87.35      1.57 o 
   5  12   0        0.95        2.28      0.69 o 
   6  12   0        0.00       -0.54      0.65 o 
   7  12   0        1.99        1.30      0.75 o 
   8  12   0        0.07       -0.73      0.73 o 
   9  12   0        1.31       -0.78      0.88 o 
  10  12   0        6.77        6.56      0.97 o 
  11  12   0        0.30        1.43      0.91 o 
   1  13   0        4.91        6.82      1.09 o 
   2  13   0        8.18        6.67      0.98 o 
   3  13   0        4.91        6.13      0.95 o 
   4  13   0        0.56        1.13      0.88 o 
   5  13   0        0.54        0.10      0.79 o 
   6  13   0        3.71        3.71      0.79 o 
   7  13   0        0.52        1.15      0.77 o 
   8  13   0        0.09       -0.72      1.03 o 
   0  14   0       26.72       29.99      3.67 o 
   1  14   0       20.50       22.23      1.78 o 
 -22   1   1       38.11       35.93      2.65 o 
 -21   1   1        4.85        4.16      1.53 o 
 -20   1   1        8.24       14.16      1.71 o 
 -19   1   1       41.19       36.34      2.40 o 
 -18   1   1        9.79       12.46      1.11 o 
 -17   1   1       69.44       82.89      1.98 o 
 -16   1   1      419.07      431.70      6.19 o 
 -15   1   1      462.77      460.40      6.50 o 
 -14   1   1     1158.46     1127.39     11.92 o 
 -13   1   1       20.81       28.35      0.89 o 
 -12   1   1      730.41      702.29      6.05 o 
 -11   1   1      236.17      272.88      2.55 o 
 -10   1   1      772.43      790.57      7.47 o 
  -9   1   1      639.47      695.88      5.94 o 
  -8   1   1       89.76      100.86      1.08 o 
  -7   1   1       22.52       21.31      0.40 o 
  -6   1   1     1132.64      989.51      9.57 o 
  -5   1   1      125.66      143.79      1.64 o 
  -4   1   1     1026.21     1086.27     12.59 o 
  -3   1   1      139.49      118.67      2.07 o 
  -2   1   1     9347.86     8954.46    292.55 o 
  -1   1   1     4665.41     5001.88     77.47 o 
   0   1   1     2897.36     2851.31     42.91 o 
   1   1   1      844.97      681.36      8.09 o 
   2   1   1      165.92      194.14      3.81 o 
   3   1   1      681.55      539.06      6.84 o 
   4   1   1     4202.64     4315.04     54.00 o 
   5   1   1      118.91       83.41      1.23 o 
   6   1   1      466.81      411.52      3.56 o 
   7   1   1        0.44        0.64      0.13 o 
   8   1   1     1312.44     1389.72     11.68 o 
   9   1   1       87.17       94.39      0.94 o 
  10   1   1       47.60       46.86      0.61 o 
  11   1   1       17.94       20.25      0.46 o 
  12   1   1       44.81       41.61      0.63 o 
  13   1   1        1.20        0.86      0.33 o 
  14   1   1      201.37      185.88      2.00 o 
  15   1   1        7.84        8.78      0.90 o 
  16   1   1      160.41      163.78      2.84 o 
  17   1   1      665.20      700.96     14.60 o 
  18   1   1       61.73       71.36      2.92 o 
  19   1   1       23.20       29.96      2.27 o 
  20   1   1        0.98       -0.43      1.37 o 
  21   1   1        6.52        4.06      1.48 o 
  22   1   1        6.43        3.26      1.53 o 
 -22   2   1        3.63       -1.24      1.48 o 
 -21   2   1        5.19        2.49      1.48 o 
 -20   2   1        4.26        5.75      1.44 o 
 -19   2   1       47.62       48.21      1.60 o 
 -18   2   1        6.51        9.71      0.92 o 
 -17   2   1      130.90      135.10      2.56 o 
 -16   2   1       96.92      101.18      2.12 o 
 -15   2   1      380.13      363.14      5.31 o 
 -14   2   1       14.68       13.30      1.23 o 
 -13   2   1       11.14       17.02      0.72 o 
 -12   2   1     1112.98     1121.17     10.13 o 
 -11   2   1        7.68       25.03      1.36 o 
 -10   2   1      391.86      416.26      3.65 o 
  -9   2   1      409.70      416.49      3.64 o 
  -8   2   1      208.12      228.77      2.32 o 
  -7   2   1      146.41      167.78      1.67 o 
  -6   2   1        4.40        6.54      0.23 o 
  -5   2   1      543.53      494.45      5.20 o 
  -4   2   1     5482.77     5279.09     51.73 o 
  -3   2   1    13846.06    13468.75    217.13 o 
  -2   2   1     1379.34     1339.73     16.27 o 
  -1   2   1     1681.02     1783.90     44.24 o 
   0   2   1      474.84      384.24      5.65 o 
   1   2   1    34941.70    33504.37    517.74 o 
   2   2   1    14498.51    14839.38    168.62 o 
   3   2   1     1010.17      947.90      9.13 o 
   4   2   1     4125.65     4241.14     40.71 o 
   5   2   1      293.91      276.82      2.62 o 
   6   2   1      500.52      549.81      5.03 o 
   7   2   1     2430.82     2643.67     22.17 o 
   8   2   1      113.15      152.75      1.48 o 
   9   2   1       17.30       33.40      0.53 o 
  10   2   1       82.66       98.82      1.07 o 
  11   2   1      102.48      121.99      1.20 o 
  12   2   1      262.35      251.52      2.54 o 
  13   2   1       28.26       34.89      0.72 o 
  14   2   1        9.87        7.84      0.43 o 
  15   2   1       77.93       76.70      1.62 o 
  16   2   1      208.52      194.02      2.56 o 
  17   2   1       68.72       67.50      2.41 o 
  18   2   1        0.00        2.91      1.34 o 
  19   2   1       76.34       82.26      3.27 o 
  20   2   1      126.29      133.84      4.21 o 
  21   2   1        2.93        6.05      1.58 o 
  22   2   1        1.44        3.77      1.60 o 
 -22   3   1        5.06        1.65      1.65 o 
 -21   3   1        5.37        6.50      1.29 o 
 -20   3   1       11.00       14.19      1.12 o 
 -19   3   1       79.15       86.36      2.11 o 
 -18   3   1       25.94       25.77      1.57 o 
 -17   3   1        3.89        4.28      0.83 o 
 -16   3   1        0.00        0.12      0.73 o 
 -15   3   1        4.72        3.05      0.89 o 
 -14   3   1        0.11       -0.47      0.47 o 
 -13   3   1       60.02       66.73      1.19 o 
 -12   3   1      162.93      176.59      2.24 o 
 -11   3   1       63.17       65.52      2.25 o 
 -10   3   1       93.62      125.67      1.60 o 
  -9   3   1      334.99      383.75      3.63 o 
  -8   3   1      123.28      116.98      2.26 o 
  -7   3   1      368.80      385.16      3.61 o 
  -6   3   1      465.01      467.91      4.33 o 
  -5   3   1       99.18      116.59      1.55 o 
  -4   3   1      675.35      632.69      5.76 o 
  -3   3   1    11944.59    12149.62    115.90 o 
  -2   3   1     2245.28     2169.49     22.39 o 
  -1   3   1      592.40      601.77      7.30 o 
   0   3   1     7214.47     7597.92     80.50 o 
   1   3   1     4881.71     4795.97     40.35 o 
   2   3   1     1019.29     1013.64      8.57 o 
   3   3   1      208.25      167.83      1.69 o 
   4   3   1     1704.94     1527.99     13.67 o 
   5   3   1       48.78       49.65      0.70 o 
   6   3   1      254.52      224.98      2.50 o 
   7   3   1     4374.19     4709.54     44.44 o 
   8   3   1      190.30      214.52      2.17 o 
   9   3   1      236.01      265.66      2.63 o 
  10   3   1       20.60       23.56      0.62 o 
  11   3   1      145.19      134.02      1.52 o 
  12   3   1       39.98       28.33      0.68 o 
  13   3   1       32.02       27.60      0.69 o 
  14   3   1      156.88      172.33      2.09 o 
  15   3   1       22.60       16.32      0.76 o 
  16   3   1       12.73        8.19      0.77 o 
  17   3   1        2.26        2.00      0.80 o 
  18   3   1        0.34        5.47      0.94 o 
  19   3   1      169.88      167.25      3.11 o 
  20   3   1       41.03       53.26      2.14 o 
  21   3   1       20.93       28.68      2.55 o 
  22   3   1       40.40       48.24      2.98 o 
 -22   4   1       35.93       44.19      3.44 o 
 -21   4   1        1.03        0.84      1.01 o 
 -20   4   1       12.47       12.44      1.15 o 
 -19   4   1        2.96        5.47      0.97 o 
 -18   4   1        0.28       -0.04      0.82 o 
 -17   4   1       26.65       34.91      1.45 o 
 -16   4   1       54.65       49.80      1.58 o 
 -15   4   1      139.19      120.20      2.41 o 
 -14   4   1        6.12        3.12      1.16 o 
 -13   4   1       46.32       52.13      1.13 o 
 -12   4   1        1.61        1.50      0.43 o 
 -11   4   1        9.20       11.28      0.57 o 
 -10   4   1       89.76       94.24      1.72 o 
  -9   4   1      536.92      504.59      4.43 o 
  -8   4   1      155.07      138.42      1.41 o 
  -7   4   1       35.63       29.69      0.54 o 
  -6   4   1       84.73      117.47      1.22 o 
  -5   4   1     3463.98     3640.71     30.38 o 
  -4   4   1     1423.43     1502.32     12.64 o 
  -3   4   1      237.53      241.04      2.33 o 
  -2   4   1       35.82       27.36      0.85 o 
  -1   4   1      641.19      678.93      6.18 o 
   0   4   1       41.32       45.55      0.82 o 
   1   4   1      430.15      407.36      3.57 o 
   2   4   1       24.69        6.36      0.34 o 
   3   4   1      237.44      216.50      2.01 o 
   4   4   1       99.62       96.95      1.14 o 
   5   4   1     1280.12     1309.15     11.78 o 
   6   4   1      226.23      218.90      2.23 o 
   7   4   1      713.20      808.55      7.41 o 
   8   4   1       38.38       25.19      0.78 o 
   9   4   1      148.04      145.69      1.62 o 
  10   4   1       27.36       22.18      0.62 o 
  11   4   1        0.60        1.04      0.32 o 
  12   4   1        0.15        0.12      0.33 o 
  13   4   1       20.59       20.64      0.67 o 
  14   4   1       33.01       22.50      0.89 o 
  15   4   1       53.38       49.06      1.17 o 
  16   4   1       28.69       30.26      1.03 o 
  17   4   1      104.20      105.57      1.83 o 
  18   4   1       43.35       42.71      1.59 o 
  19   4   1       69.36       82.09      2.11 o 
  20   4   1        0.70        2.42      0.96 o 
  21   4   1        4.96        4.15      1.22 o 
  22   4   1        1.98        1.87      1.53 o 
 -21   5   1       62.29       80.20      2.30 o 
 -20   5   1       80.32       92.47      2.35 o 
 -19   5   1        0.19       -0.63      0.86 o 
 -18   5   1        7.87        5.74      0.94 o 
 -17   5   1        4.72        0.13      0.84 o 
 -16   5   1       28.60       21.45      1.27 o 
 -15   5   1       24.15       22.83      0.99 o 
 -14   5   1       59.56       50.92      1.33 o 
 -13   5   1        9.83        6.73      0.63 o 
 -12   5   1        0.54        0.40      0.48 o 
 -11   5   1       81.97       69.85      1.28 o 
 -10   5   1      239.02      231.06      2.41 o 
  -9   5   1      724.55      731.41      6.78 o 
  -8   5   1       18.53       11.84      0.60 o 
  -7   5   1      423.90      402.44      3.61 o 
  -6   5   1     1335.43     1355.60     11.49 o 
  -5   5   1        0.64        2.28      0.26 o 
  -4   5   1      790.34      959.89      8.19 o 
  -3   5   1      579.61      610.91      5.62 o 
  -2   5   1      592.23      642.62      5.53 o 
  -1   5   1      928.74      939.91      8.52 o 
   0   5   1        0.35        5.26      0.50 o 
   1   5   1      745.81      803.91      6.51 o 
   2   5   1      320.61      309.20      2.81 o 
   3   5   1      268.02      257.62      2.39 o 
   4   5   1      231.22      211.16      2.02 o 
   5   5   1      202.10      220.27      2.27 o 
   6   5   1      153.12      159.80      1.77 o 
   7   5   1      303.69      284.62      2.86 o 
   8   5   1      231.92      236.61      2.45 o 
   9   5   1      102.54       90.24      1.20 o 
  10   5   1       10.74       11.95      0.54 o 
  11   5   1      381.02      357.61      3.56 o 
  12   5   1       69.25       67.21      1.07 o 
  13   5   1       11.87       10.71      0.58 o 
  14   5   1       27.46       18.45      0.85 o 
  15   5   1        0.17        0.37      0.56 o 
  16   5   1        4.41        1.74      0.62 o 
  17   5   1       15.09       14.84      1.04 o 
  18   5   1        0.35       -0.34      1.01 o 
  19   5   1        0.70        0.53      1.33 o 
  20   5   1        1.04        3.01      1.01 o 
  21   5   1       25.02       26.39      1.65 o 
 -20   6   1        1.18        2.20      1.09 o 
 -19   6   1        1.45        0.47      0.97 o 
 -18   6   1        5.86        8.89      1.23 o 
 -17   6   1       15.34       19.32      1.28 o 
 -16   6   1       19.73       14.47      1.09 o 
 -15   6   1        5.35        7.20      0.71 o 
 -14   6   1        0.42       -0.20      0.60 o 
 -13   6   1       13.51       14.77      1.25 o 
 -12   6   1       22.82       23.64      1.04 o 
 -11   6   1        4.97        8.38      0.69 o 
 -10   6   1        0.09        0.40      0.43 o 
  -9   6   1        5.46        6.47      0.45 o 
  -8   6   1      181.49      171.78      1.93 o 
  -7   6   1       82.78       82.70      1.16 o 
  -6   6   1      203.13      201.99      2.00 o 
  -5   6   1      374.13      346.84      2.99 o 
  -4   6   1       76.30       90.87      1.07 o 
  -3   6   1      289.27      302.39      2.77 o 
  -2   6   1      331.99      360.75      5.51 o 
  -1   6   1      166.76      151.03      1.45 o 
   0   6   1       75.78       74.69      0.95 o 
   1   6   1      863.58      860.83     15.47 o 
   2   6   1     1099.61     1069.12      8.62 o 
   3   6   1       20.48       24.68      0.52 o 
   4   6   1       51.24       43.63      0.72 o 
   5   6   1      833.77      850.51      7.35 o 
   6   6   1       75.27       82.20      1.17 o 
   7   6   1       17.73       20.93      0.93 o 
   8   6   1       50.59       55.48      0.96 o 
   9   6   1        2.23        3.81      0.43 o 
  10   6   1        0.09        2.45      0.43 o 
  11   6   1      226.02      226.14      2.61 o 
  12   6   1       42.05       40.65      0.91 o 
  13   6   1       21.75       20.23      0.93 o 
  14   6   1        3.65        2.44      0.62 o 
  15   6   1       13.17        6.50      0.70 o 
  16   6   1       48.96       42.21      1.22 o 
  17   6   1        0.38       -0.62      0.62 o 
  18   6   1        0.72        0.15      0.90 o 
  19   6   1        0.00        0.24      0.89 o 
  20   6   1       12.97       16.83      1.27 o 
 -20   7   1        3.56       10.18      1.76 o 
 -19   7   1        4.53        3.85      1.11 o 
 -18   7   1        1.25        2.88      1.10 o 
 -17   7   1        9.47       11.47      1.11 o 
 -16   7   1        0.53        1.27      0.76 o 
 -15   7   1        3.46        2.29      0.69 o 
 -14   7   1        0.04       -0.62      0.62 o 
 -13   7   1       77.07       70.88      1.49 o 
 -12   7   1        1.20       -0.88      0.88 o 
 -11   7   1        4.65        5.00      1.07 o 
 -10   7   1      198.21      209.47      2.78 o 
  -9   7   1      617.52      581.08      5.58 o 
  -8   7   1        8.98        7.34      0.70 o 
  -7   7   1       52.75       42.11      0.90 o 
  -6   7   1        2.87        4.21      0.41 o 
  -5   7   1        7.29        7.87      0.39 o 
  -4   7   1        0.49        1.02      0.28 o 
  -3   7   1      386.94      402.79      3.65 o 
  -2   7   1      115.86      155.30      1.86 o 
  -1   7   1       68.10       75.39      0.92 o 
   0   7   1      131.35      155.40      1.53 o 
   1   7   1      170.36      167.23      1.96 o 
   2   7   1        6.42        6.36      0.33 o 
   3   7   1        9.07        7.03      0.35 o 
   4   7   1        7.01        8.25      0.41 o 
   5   7   1       34.92       44.61      0.89 o 
   6   7   1        0.29        0.72      0.40 o 
   7   7   1       37.82       43.87      0.96 o 
   8   7   1       55.72       52.36      1.01 o 
   9   7   1        1.16        1.09      0.46 o 
  10   7   1       34.99       34.29      0.93 o 
  11   7   1      157.10      160.99      1.98 o 
  12   7   1        0.01        0.70      0.53 o 
  13   7   1      112.76       90.61      1.67 o 
  14   7   1        8.16       12.14      0.81 o 
  15   7   1        0.26        0.15      0.66 o 
  16   7   1        4.31        4.23      0.83 o 
  17   7   1        0.26       -0.21      0.68 o 
  18   7   1       14.00       13.99      1.03 o 
  19   7   1        0.06       -0.95      0.95 o 
 -19   8   1       13.92       21.21      3.02 o 
 -18   8   1        0.00       -0.99      0.99 o 
 -17   8   1        0.90       -0.48      0.97 o 
 -16   8   1       21.33       22.87      1.17 o 
 -15   8   1        8.21        9.50      0.85 o 
 -14   8   1        0.91        1.45      0.72 o 
 -13   8   1       63.98       61.96      1.45 o 
 -12   8   1        1.45       -0.64      0.64 o 
 -11   8   1        1.91        0.84      0.75 o 
 -10   8   1       44.71       35.34      1.51 o 
  -9   8   1      224.13      204.52      2.38 o 
  -8   8   1       27.52       30.14      0.97 o 
  -7   8   1      633.23      638.22      6.11 o 
  -6   8   1      480.73      481.32      4.72 o 
  -5   8   1      118.29      110.37      1.47 o 
  -4   8   1       24.16       21.03      0.78 o 
  -3   8   1      196.73      180.78      1.79 o 
  -2   8   1        4.36        6.17      0.42 o 
  -1   8   1       15.48       20.01      0.60 o 
   0   8   1       64.96       64.80      0.89 o 
   1   8   1       64.19       50.43      1.05 o 
   2   8   1        1.07        0.72      0.32 o 
   3   8   1      239.78      243.09      2.62 o 
   4   8   1       77.04       64.24      1.12 o 
   5   8   1       12.76       14.13      0.61 o 
   6   8   1      371.37      380.06      3.86 o 
   7   8   1        0.61        0.17      0.48 o 
   8   8   1       54.89       52.66      1.73 o 
   9   8   1       24.26       26.71      0.97 o 
  10   8   1        4.94        5.36      0.76 o 
  11   8   1       94.72       98.21      1.51 o 
  12   8   1        9.04        4.87      0.72 o 
  13   8   1        6.51        4.66      0.72 o 
  14   8   1       10.77        8.14      0.79 o 
  15   8   1       11.75        9.39      0.85 o 
  16   8   1        0.00       -0.73      0.73 o 
  17   8   1        0.85        2.21      0.80 o 
  18   8   1        2.06        2.36      0.82 o 
 -17   9   1        3.72        2.36      1.18 o 
 -16   9   1       58.34       66.54      1.67 o 
 -15   9   1        2.64        7.86      0.89 o 
 -14   9   1       49.73       52.16      1.47 o 
 -13   9   1      131.25      137.55      2.48 o 
 -12   9   1       37.70       26.55      1.17 o 
 -11   9   1        0.45       -0.68      0.68 o 
 -10   9   1        4.47        2.95      0.93 o 
  -9   9   1       40.94       46.09      1.31 o 
  -8   9   1       46.01       52.16      1.16 o 
  -7   9   1      144.95      148.71      1.94 o 
  -6   9   1        1.52        2.20      0.58 o 
  -5   9   1       61.22       59.48      1.45 o 
  -4   9   1        0.08       -0.50      0.50 o 
  -3   9   1        6.58        4.68      0.48 o 
  -2   9   1        2.68        1.92      0.37 o 
  -1   9   1       29.31       24.19      0.66 o 
   0   9   1        2.67        0.47      0.56 o 
   1   9   1        1.29        1.75      0.38 o 
   2   9   1      131.54      121.24      1.63 o 
   3   9   1        0.39        0.87      0.51 o 
   4   9   1      106.98      107.06      1.55 o 
   5   9   1        1.53        1.35      0.54 o 
   6   9   1       11.71        9.30      0.67 o 
   7   9   1      353.43      362.10      3.80 o 
   8   9   1        9.63        9.41      0.68 o 
   9   9   1        6.95        7.99      0.67 o 
  10   9   1       15.20       14.39      0.76 o 
  11   9   1        2.62        3.29      0.63 o 
  12   9   1       21.80       25.80      1.18 o 
  13   9   1        9.62        2.16      0.97 o 
  14   9   1       10.64        6.69      0.83 o 
  15   9   1        8.53       11.77      0.97 o 
  16   9   1       20.43       25.44      1.24 o 
  17   9   1        0.14       -0.82      0.82 o 
 -16  10   1       27.18       33.73      2.01 o 
 -15  10   1       22.18       25.81      1.33 o 
 -14  10   1       52.88       51.49      1.69 o 
 -13  10   1       18.87       17.12      1.04 o 
 -12  10   1        4.79        7.30      0.89 o 
 -11  10   1        0.32       -0.74      0.74 o 
 -10  10   1       41.90       42.32      1.33 o 
  -9  10   1       29.37       28.26      1.17 o 
  -8  10   1        1.73        2.09      0.65 o 
  -7  10   1       20.53       21.57      0.98 o 
  -6  10   1        0.33        0.37      0.58 o 
  -5  10   1        7.32        6.71      0.62 o 
  -4  10   1        6.03        8.37      0.67 o 
  -3  10   1        7.55        7.52      0.73 o 
  -2  10   1       14.05       15.72      0.86 o 
  -1  10   1        0.25       -0.37      0.53 o 
   0  10   1       19.13       19.59      0.89 o 
   1  10   1        0.66        0.60      0.57 o 
   2  10   1        7.86       10.29      0.93 o 
   3  10   1       29.13       28.31      1.23 o 
   4  10   1      199.74      187.28      2.32 o 
   5  10   1       84.75       87.26      1.51 o 
   6  10   1       15.06       14.21      0.76 o 
   7  10   1        1.42        0.65      0.61 o 
   8  10   1        5.03        6.85      0.69 o 
   9  10   1        1.94        1.68      0.63 o 
  10  10   1        1.13        1.25      0.64 o 
  11  10   1        9.83        8.20      0.87 o 
  12  10   1        2.20        1.47      0.78 o 
  13  10   1        1.36        2.18      0.81 o 
  14  10   1        5.02        6.83      1.16 o 
  15  10   1        4.19        2.91      0.90 o 
  16  10   1        6.06        5.97      1.19 o 
 -14  11   1       14.85       21.74      1.68 o 
 -13  11   1        3.84        2.66      0.98 o 
 -12  11   1        1.35       -0.91      0.91 o 
 -11  11   1       27.24       23.55      1.29 o 
 -10  11   1       49.34       58.03      1.73 o 
  -9  11   1       41.43       42.08      1.53 o 
  -8  11   1        7.63        6.35      0.77 o 
  -7  11   1        8.87        6.62      0.69 o 
  -6  11   1       12.39       12.77      0.76 o 
  -5  11   1       59.18       57.03      1.25 o 
  -4  11   1        7.65        5.95      0.66 o 
  -3  11   1       73.09       72.29      1.79 o 
  -2  11   1       62.13       70.56      1.39 o 
  -1  11   1        0.00        0.43      1.05 o 
   0  11   1       38.75       42.93      1.38 o 
   1  11   1       92.61       90.09      1.51 o 
   2  11   1       11.83       15.30      0.84 o 
   3  11   1      283.02      304.43      3.38 o 
   4  11   1      189.29      193.70      2.46 o 
   5  11   1       12.87       12.87      0.87 o 
   6  11   1        0.82        1.97      0.83 o 
   7  11   1       22.46       22.68      0.97 o 
   8  11   1        2.89        3.02      0.71 o 
   9  11   1        1.88        1.07      0.69 o 
  10  11   1        3.11        5.11      0.79 o 
  11  11   1        0.02       -0.71      0.80 o 
  12  11   1       17.64       25.66      1.26 o 
  13  11   1        0.89        1.24      1.03 o 
  14  11   1       34.84       49.74      2.22 o 
 -11  12   1        1.68        1.94      0.90 o 
 -10  12   1        1.29        1.33      0.87 o 
  -9  12   1        2.83        5.12      0.92 o 
  -8  12   1        0.19       -0.71      0.79 o 
  -7  12   1       12.33       10.42      0.86 o 
  -6  12   1        0.38        0.16      0.66 o 
  -5  12   1        9.92       10.74      0.77 o 
  -4  12   1       10.42        7.92      0.81 o 
  -3  12   1        1.47        1.43      0.96 o 
  -2  12   1        0.45       -1.07      1.07 o 
  -1  12   1       10.24        5.83      0.90 o 
   0  12   1      110.85      119.75      2.23 o 
   1  12   1       75.41       80.10      1.88 o 
   2  12   1       26.04       34.72      1.44 o 
   3  12   1      266.90      285.26      3.90 o 
   4  12   1        0.00        2.83      0.87 o 
   5  12   1        1.94        1.17      0.71 o 
   6  12   1        9.52       11.03      0.92 o 
   7  12   1        1.55        0.68      0.72 o 
   8  12   1        1.99       -0.04      0.74 o 
   9  12   1        4.93        3.70      0.80 o 
  10  12   1        0.02       -0.24      0.88 o 
  11  12   1        0.38       -0.87      0.88 o 
  -8  13   1        0.08       -0.11      1.21 o 
  -7  13   1        3.82        3.52      0.91 o 
  -6  13   1        3.39        3.09      0.77 o 
  -5  13   1        1.08        1.05      0.77 o 
  -4  13   1        0.00        0.08      0.92 o 
  -3  13   1        6.57        5.80      1.05 o 
  -2  13   1       22.50       19.62      1.16 o 
  -1  13   1       30.61       31.45      1.61 o 
   0  13   1        9.65       13.90      1.15 o 
   1  13   1       82.46       97.63      2.13 o 
   2  13   1       17.78       22.92      1.56 o 
   3  13   1       19.22       22.70      1.25 o 
   4  13   1        9.81       10.27      0.94 o 
   5  13   1        5.85        4.75      0.80 o 
   6  13   1        1.78        1.19      0.81 o 
   7  13   1        4.91        8.27      0.92 o 
   8  13   1        4.46        4.06      1.04 o 
 -22   0   2        7.58       10.55      2.49 o 
 -21   0   2        0.33        2.13      2.00 o 
 -20   0   2        0.35        1.80      1.80 o 
 -19   0   2        4.23        4.10      1.90 o 
 -18   0   2       23.74       16.32      2.23 o 
 -17   0   2       59.27       58.02      3.51 o 
 -16   0   2        0.32       -0.31      0.67 o 
 -15   0   2       75.92       81.99      1.93 o 
 -14   0   2      489.72      456.89      7.22 o 
 -13   0   2       72.93       99.49      2.06 o 
 -12   0   2      536.91      553.21      8.50 o 
 -11   0   2      179.92      178.27      2.57 o 
 -10   0   2       28.72       39.15      0.83 o 
  -9   0   2     1977.03     2267.46     28.64 o 
  -8   0   2     1183.13     1246.16     18.34 o 
  -7   0   2     1594.02     1369.38     20.09 o 
  -6   0   2        4.80        7.57      0.81 o 
  -5   0   2      416.96      436.40      6.58 o 
  -4   0   2     2636.89     2559.56     34.80 o 
  -3   0   2     9279.57     9175.42    136.18 o 
  -2   0   2      637.77      603.85      9.09 o 
  -1   0   2      735.43      513.36      7.74 o 
   1   0   2        6.12       46.86      1.98 o 
   2   0   2     9005.49     9235.68    137.88 o 
   3   0   2     6807.24     6139.02     77.78 o 
   4   0   2     2898.68     2932.49     37.12 o 
   5   0   2      173.19      141.79      2.71 o 
   6   0   2       11.31       12.82      0.45 o 
   7   0   2     3637.72     3604.58     40.34 o 
   8   0   2      176.40      152.58      3.84 o 
   9   0   2      836.75      890.68     11.14 o 
  10   0   2      102.70       97.94      1.56 o 
  11   0   2       57.42       55.74      1.01 o 
  12   0   2      261.75      277.32      3.44 o 
  13   0   2      101.73      103.40      1.59 o 
  14   0   2        0.03        0.48      0.59 o 
  15   0   2      203.60      229.91      5.46 o 
  16   0   2      399.78      401.17     11.09 o 
  17   0   2        4.54        5.11      1.84 o 
  18   0   2      340.24      330.87     10.88 o 
  19   0   2      288.96      324.33     10.95 o 
  20   0   2      164.02      169.51      6.85 o 
  21   0   2      104.31      128.33      6.03 o 
  22   0   2       24.08       28.58      3.64 o 
 -22   1   2        3.79        9.44      1.74 o 
 -21   1   2       12.62       11.29      1.68 o 
 -20   1   2        0.38        0.96      1.26 o 
 -19   1   2       48.79       45.46      2.41 o 
 -18   1   2       38.04       38.78      1.42 o 
 -17   1   2        9.54       11.04      0.87 o 
 -16   1   2       34.58       33.99      1.28 o 
 -15   1   2      135.22      139.98      1.95 o 
 -14   1   2      238.07      220.89      2.72 o 
 -13   1   2      258.66      246.56      2.94 o 
 -12   1   2       44.11       41.86      0.77 o 
 -11   1   2       53.47       47.45      0.77 o 
 -10   1   2        8.19        4.93      0.28 o 
  -9   1   2     1766.18     1859.00     17.80 o 
  -8   1   2     5306.53     5642.12     53.86 o 
  -7   1   2      508.91      564.70      5.54 o 
  -6   1   2      408.21      386.54      4.16 o 
  -5   1   2      149.73      140.96      1.51 o 
  -4   1   2     1347.96     1293.93     13.50 o 
  -3   1   2     5771.41     5892.14     57.39 o 
  -2   1   2     6008.33     6278.05     75.05 o 
  -1   1   2     6986.24     7449.27     85.79 o 
   0   1   2      254.44      288.80      4.21 o 
   1   1   2       57.70       23.39      1.31 o 
   2   1   2    31056.42    29519.82    425.80 o 
   3   1   2     1002.48     1024.21      9.10 o 
   4   1   2     3352.92     3452.50     29.04 o 
   5   1   2      953.72      920.32      7.79 o 
   6   1   2     1206.08     1163.35      9.83 o 
   7   1   2      564.74      565.63      4.88 o 
   8   1   2      476.68      415.94      3.78 o 
   9   1   2       72.12       84.88      0.97 o 
  10   1   2       53.37       50.54      0.71 o 
  11   1   2       80.20       78.74      0.88 o 
  12   1   2        9.78        8.02      0.45 o 
  13   1   2       62.97       52.44      0.80 o 
  14   1   2       24.02       22.18      0.77 o 
  15   1   2      112.88      120.52      1.52 o 
  16   1   2      414.67      437.22      4.63 o 
  17   1   2        0.24        1.74      1.20 o 
  18   1   2       39.33       38.09      2.43 o 
  19   1   2        7.03        7.12      1.56 o 
  20   1   2        0.14       -1.15      1.26 o 
  21   1   2        1.16        0.49      1.45 o 
  22   1   2        0.06       -0.95      1.45 o 
 -22   2   2        3.87        3.02      1.54 o 
 -21   2   2       14.99       10.41      1.87 o 
 -20   2   2        0.54        0.74      1.00 o 
 -19   2   2        4.44        3.04      0.85 o 
 -18   2   2        4.68        6.52      0.88 o 
 -17   2   2        0.01       -0.71      0.71 o 
 -16   2   2       31.25       28.69      1.27 o 
 -15   2   2       37.73       35.57      2.69 o 
 -14   2   2      269.70      259.72      3.99 o 
 -13   2   2      311.27      315.98      4.03 o 
 -12   2   2      429.29      426.26      4.04 o 
 -11   2   2       46.32       49.74      0.76 o 
 -10   2   2      171.09      158.43      1.65 o 
  -9   2   2        0.05        3.36      0.34 o 
  -8   2   2     2856.46     3046.18     27.00 o 
  -7   2   2     2726.03     2805.64     24.89 o 
  -6   2   2      949.07      962.95      9.31 o 
  -5   2   2     5536.56     5831.83     56.11 o 
  -4   2   2     1848.67     1958.63     20.67 o 
  -3   2   2     1586.62     1560.47     17.91 o 
  -2   2   2    18109.01    18269.09    310.55 o 
  -1   2   2      981.43     1038.17     19.19 o 
   0   2   2     3263.98     3317.38     36.23 o 
   1   2   2     7262.15     7319.01     61.42 o 
   2   2   2    11976.75    11825.41     99.10 o 
   3   2   2     5959.61     5852.84     49.18 o 
   4   2   2     6531.94     6700.64     56.30 o 
   5   2   2       43.28       50.87      0.67 o 
   6   2   2      248.59      226.07      2.08 o 
   7   2   2     2007.26     2197.41     20.46 o 
   8   2   2      100.24      112.13      1.30 o 
   9   2   2      470.57      465.54      4.54 o 
  10   2   2      179.63      199.30      1.91 o 
  11   2   2        1.38        3.25      0.28 o 
  12   2   2      101.19       92.46      1.19 o 
  13   2   2       32.72       35.39      0.74 o 
  14   2   2        3.54        2.45      0.38 o 
  15   2   2      110.60      103.15      1.38 o 
  16   2   2       97.77      102.44      1.70 o 
  17   2   2      139.81      147.63      2.18 o 
  18   2   2      207.90      217.32      5.62 o 
  19   2   2       36.63       34.50      2.33 o 
  20   2   2        1.12        0.82      1.43 o 
  21   2   2        4.70        4.91      1.62 o 
  22   2   2        1.56       -1.43      1.43 o 
 -22   3   2        0.86       -0.75      1.47 o 
 -21   3   2        2.38        0.34      1.17 o 
 -20   3   2        1.70        1.09      0.90 o 
 -19   3   2        0.21       -0.27      0.87 o 
 -18   3   2        0.04       -0.08      0.79 o 
 -17   3   2      125.89      128.23      2.53 o 
 -16   3   2       30.91       30.52      1.35 o 
 -15   3   2      446.80      439.47      6.35 o 
 -14   3   2      742.37      711.67      9.73 o 
 -13   3   2      252.88      286.78      3.79 o 
 -12   3   2        4.48        3.92      0.44 o 
 -11   3   2       15.53       15.78      0.53 o 
 -10   3   2        9.79       11.46      0.45 o 
  -9   3   2      196.86      190.79      2.11 o 
  -8   3   2       23.66       23.00      0.65 o 
  -7   3   2      688.61      694.42      5.96 o 
  -6   3   2      702.21      697.95      5.98 o 
  -5   3   2     4657.73     4606.74     46.25 o 
  -4   3   2     2518.79     2536.78     22.52 o 
  -3   3   2      206.24      205.23      2.01 o 
  -2   3   2       35.29       40.10      1.56 o 
  -1   3   2    10527.97     9950.00    244.76 o 
   0   3   2       73.48       91.61      1.69 o 
   1   3   2      564.93      527.36      4.79 o 
   2   3   2     2742.72     2761.25     24.27 o 
   3   3   2     1660.77     1752.63     15.49 o 
   4   3   2      347.25      358.07      3.34 o 
   5   3   2     2823.51     2991.17     26.33 o 
   6   3   2      618.57      664.82      6.47 o 
   7   3   2     2212.65     2427.00     24.42 o 
   8   3   2      583.82      598.51      6.62 o 
   9   3   2      479.68      502.31      4.73 o 
  10   3   2      638.99      654.30      6.08 o 
  11   3   2       16.20       11.89      0.49 o 
  12   3   2       88.19       80.67      1.11 o 
  13   3   2       36.44       39.51      0.80 o 
  14   3   2        3.83        5.13      0.43 o 
  15   3   2       74.88       75.09      1.17 o 
  16   3   2        9.62        9.57      0.93 o 
  17   3   2        1.53        8.04      0.73 o 
  18   3   2      280.67      290.63      4.61 o 
  19   3   2        4.80        7.18      0.99 o 
  20   3   2        5.56        2.29      1.48 o 
  21   3   2        2.91        0.43      1.44 o 
  22   3   2        7.20        8.47      1.78 o 
 -22   4   2        0.82       -1.39      1.39 o 
 -21   4   2        7.55        7.08      1.12 o 
 -20   4   2        1.01       -0.07      0.92 o 
 -19   4   2       24.15       23.34      1.42 o 
 -18   4   2        0.01       -0.83      0.83 o 
 -17   4   2       36.54       30.22      1.48 o 
 -16   4   2        7.68        6.05      0.92 o 
 -15   4   2      313.82      318.27      4.89 o 
 -14   4   2      416.81      416.32      6.07 o 
 -13   4   2      550.57      528.34      6.16 o 
 -12   4   2       58.85       66.19      1.21 o 
 -11   4   2       60.56       47.97      0.99 o 
 -10   4   2        0.79        0.35      0.30 o 
  -9   4   2        5.16        3.49      0.28 o 
  -8   4   2      132.97      125.18      1.39 o 
  -7   4   2      524.95      510.22      4.47 o 
  -6   4   2      211.52      226.93      2.12 o 
  -5   4   2      303.66      316.81      2.70 o 
  -4   4   2       42.80       45.76      0.60 o 
  -3   4   2        3.67        9.07      0.31 o 
  -2   4   2       64.68       69.71      0.89 o 
  -1   4   2      541.71      493.09      5.86 o 
   0   4   2       20.83       22.63      0.87 o 
   1   4   2      210.20      215.72      1.90 o 
   2   4   2      353.52      294.16      2.67 o 
   3   4   2      906.19     1003.94     12.27 o 
   4   4   2      272.28      246.30      2.30 o 
   5   4   2     3194.51     3472.60     30.89 o 
   6   4   2      262.98      296.58      2.93 o 
   7   4   2        1.25        2.53      0.31 o 
   8   4   2     1102.07     1211.53     10.99 o 
   9   4   2        0.08        0.96      0.31 o 
  10   4   2        3.58        3.84      0.36 o 
  11   4   2       75.20       90.38      1.21 o 
  12   4   2        2.87        1.24      0.38 o 
  13   4   2      148.63      142.03      1.70 o 
  14   4   2       25.24       23.91      0.76 o 
  15   4   2       20.54       15.74      0.77 o 
  16   4   2       24.95       17.64      0.97 o 
  17   4   2       14.54       15.07      0.83 o 
  18   4   2       30.01       32.37      1.46 o 
  19   4   2       16.58       16.67      1.16 o 
  20   4   2       37.76       40.14      1.66 o 
  21   4   2       42.79       48.35      2.85 o 
 -21   5   2        0.07        0.52      1.04 o 
 -20   5   2        3.88        5.03      1.08 o 
 -19   5   2        1.76        0.26      0.91 o 
 -18   5   2       16.57        8.38      1.02 o 
 -17   5   2       21.63       20.92      1.24 o 
 -16   5   2       23.57       23.23      1.33 o 
 -15   5   2       97.71       84.07      2.02 o 
 -14   5   2        0.18       -0.60      0.60 o 
 -13   5   2      220.56      225.54      2.91 o 
 -12   5   2      484.28      454.67      5.18 o 
 -11   5   2        1.03        0.67      0.45 o 
 -10   5   2       29.11       23.40      0.81 o 
  -9   5   2       24.27       18.43      0.82 o 
  -8   5   2       46.56       47.39      0.79 o 
  -7   5   2     1133.90     1164.43      9.37 o 
  -6   5   2     1386.25     1433.88     12.88 o 
  -5   5   2      144.86      165.15      1.56 o 
  -4   5   2       77.30      103.27      1.08 o 
  -3   5   2     1037.80     1145.38      9.20 o 
  -2   5   2       71.63       70.63      1.01 o 
  -1   5   2      176.97      203.28      4.58 o 
   0   5   2      232.47      277.80      2.41 o 
   1   5   2      239.67      270.97      2.36 o 
   2   5   2     1113.64     1194.94      9.59 o 
   3   5   2      102.69       95.80      1.11 o 
   4   5   2        7.48        7.26      0.60 o 
   5   5   2        3.99        5.24      0.36 o 
   6   5   2       19.28       12.60      0.49 o 
   7   5   2        5.14        2.47      0.35 o 
   8   5   2       83.56       81.79      1.14 o 
   9   5   2       22.40       20.25      0.66 o 
  10   5   2      118.50      118.25      1.66 o 
  11   5   2       98.96      100.02      1.34 o 
  12   5   2       87.38       92.02      1.31 o 
  13   5   2      146.05      144.28      1.77 o 
  14   5   2       36.59       28.24      0.83 o 
  15   5   2       25.16       20.08      1.06 o 
  16   5   2       77.75       70.78      1.46 o 
  17   5   2        0.53       -0.25      0.77 o 
  18   5   2        0.03        0.24      0.67 o 
  19   5   2       32.38       27.34      1.49 o 
  20   5   2        0.70       -0.31      0.97 o 
  21   5   2        7.46        9.94      1.20 o 
 -20   6   2       53.27       67.42      2.14 o 
 -19   6   2        7.95       10.37      1.18 o 
 -18   6   2        2.36        1.69      0.94 o 
 -17   6   2        1.28       -0.86      0.86 o 
 -16   6   2        1.31        1.04      0.88 o 
 -15   6   2        1.96        2.19      0.87 o 
 -14   6   2        6.96       11.19      0.82 o 
 -13   6   2      261.60      260.39      3.33 o 
 -12   6   2       63.60       70.64      1.46 o 
 -11   6   2      142.62      155.92      2.23 o 
 -10   6   2      187.27      179.38      2.41 o 
  -9   6   2        0.00       -0.41      0.41 o 
  -8   6   2       12.82       10.11      0.47 o 
  -7   6   2      249.30      278.41      2.81 o 
  -6   6   2        1.03        0.32      0.32 o 
  -5   6   2      327.59      364.32      3.14 o 
  -4   6   2      150.14      151.02      1.48 o 
  -3   6   2       94.73       76.94      2.28 o 
  -2   6   2        0.65        2.95      0.27 o 
  -1   6   2      127.03      135.36      1.36 o 
   0   6   2     1324.02     1298.48     11.71 o 
   1   6   2        1.33        2.32      0.41 o 
   2   6   2      254.87      260.69      2.33 o 
   3   6   2       40.44       43.24      0.68 o 
   4   6   2      673.83      675.14      5.92 o 
   5   6   2       81.80       77.09      1.13 o 
   6   6   2       78.59       85.96      1.21 o 
   7   6   2        0.73        0.95      0.36 o 
   8   6   2       13.74       14.22      0.57 o 
   9   6   2      157.03      152.11      1.81 o 
  10   6   2       84.83       76.21      1.18 o 
  11   6   2      141.54      146.55      1.91 o 
  12   6   2       58.40       49.78      1.00 o 
  13   6   2        0.32       -0.43      0.43 o 
  14   6   2      232.71      188.33      2.61 o 
  15   6   2       28.67       24.64      1.03 o 
  16   6   2        1.86        1.39      0.66 o 
  17   6   2        8.89        8.80      1.29 o 
  18   6   2        1.49        0.57      0.70 o 
  19   6   2        0.94       -0.68      0.80 o 
  20   6   2        0.00        0.11      1.01 o 
 -19   7   2       17.02       26.23      1.64 o 
 -18   7   2        4.37        1.16      1.05 o 
 -17   7   2       20.65       21.70      1.40 o 
 -16   7   2        0.04       -0.70      0.88 o 
 -15   7   2      192.98      198.64      3.11 o 
 -14   7   2       31.74       31.16      1.15 o 
 -13   7   2       33.73       28.19      1.12 o 
 -12   7   2       35.72       33.44      1.75 o 
 -11   7   2      877.52      886.79      9.72 o 
 -10   7   2      267.71      256.05      3.28 o 
  -9   7   2        2.39        6.53      0.66 o 
  -8   7   2      149.94      147.52      1.91 o 
  -7   7   2       45.57       52.27      1.04 o 
  -6   7   2      254.83      243.99      2.78 o 
  -5   7   2      231.18      228.09      2.13 o 
  -4   7   2      254.96      305.65      3.07 o 
  -3   7   2      217.81      242.94      2.35 o 
  -2   7   2      491.43      496.48      5.09 o 
  -1   7   2       99.44      119.67      1.28 o 
   0   7   2       60.08       60.17      0.94 o 
   1   7   2       13.87       15.47      0.51 o 
   2   7   2        3.97        8.60      0.38 o 
   3   7   2        0.68        2.67      0.40 o 
   4   7   2      109.09      102.06      1.38 o 
   5   7   2        0.01        1.18      0.51 o 
   6   7   2      162.84      161.71      1.91 o 
   7   7   2       11.43        8.74      0.52 o 
   8   7   2       25.32       24.85      0.81 o 
   9   7   2        2.13       -0.26      0.44 o 
  10   7   2       34.01       29.74      0.87 o 
  11   7   2       34.97       31.66      0.90 o 
  12   7   2        2.99        3.69      0.57 o 
  13   7   2        0.56       -0.07      0.51 o 
  14   7   2       52.62       48.32      1.28 o 
  15   7   2        1.50        1.07      0.66 o 
  16   7   2        0.46        0.22      0.67 o 
  17   7   2        0.09       -0.32      0.71 o 
  18   7   2        7.73        5.56      0.80 o 
  19   7   2        0.72        1.39      0.88 o 
 -18   8   2       16.83       16.43      1.37 o 
 -17   8   2        1.81        1.39      1.04 o 
 -16   8   2        1.00        0.52      1.00 o 
 -15   8   2       82.61       92.06      1.84 o 
 -14   8   2       75.16       74.14      1.64 o 
 -13   8   2       41.79       49.73      1.38 o 
 -12   8   2        0.08       -0.73      0.73 o 
 -11   8   2        3.62        1.27      1.05 o 
 -10   8   2        0.70       -0.81      0.81 o 
  -9   8   2       33.15       42.52      1.39 o 
  -8   8   2      209.00      198.28      2.47 o 
  -7   8   2        0.71        0.95      0.79 o 
  -6   8   2       43.83       35.11      2.08 o 
  -5   8   2       92.84       90.97      1.45 o 
  -4   8   2        0.70        0.96      0.31 o 
  -3   8   2       33.16       35.33      0.73 o 
  -2   8   2        0.33       -0.23      0.32 o 
  -1   8   2       48.17       50.43      0.80 o 
   0   8   2       18.41       19.37      0.91 o 
   1   8   2      175.74      161.52      1.65 o 
   2   8   2        0.81        4.56      0.76 o 
   3   8   2      370.60      374.02      3.79 o 
   4   8   2      251.14      256.94      2.78 o 
   5   8   2      295.63      283.37      3.03 o 
   6   8   2        0.02       -0.03      0.49 o 
   7   8   2       24.10       21.34      0.87 o 
   8   8   2      135.24      137.01      1.89 o 
   9   8   2       24.82       22.33      0.91 o 
  10   8   2        1.14        0.18      0.52 o 
  11   8   2        0.29        0.79      0.55 o 
  12   8   2       87.32       70.65      1.30 o 
  13   8   2        3.29        2.49      0.69 o 
  14   8   2       18.74       15.95      0.95 o 
  15   8   2       11.06       13.39      0.89 o 
  16   8   2       14.17       18.63      1.03 o 
  17   8   2        1.45       -0.38      0.76 o 
  18   8   2        1.03        0.03      0.82 o 
 -17   9   2        8.50       11.44      1.30 o 
 -16   9   2        0.46       -0.99      1.08 o 
 -15   9   2        1.01        2.05      0.93 o 
 -14   9   2        5.18        3.98      0.91 o 
 -13   9   2        8.62       10.59      1.12 o 
 -12   9   2       48.89       50.92      1.59 o 
 -11   9   2        1.40       -0.79      0.79 o 
 -10   9   2      123.66      125.82      2.32 o 
  -9   9   2        0.68        0.00      0.68 o 
  -8   9   2      230.63      211.48      2.90 o 
  -7   9   2        2.74        4.84      0.58 o 
  -6   9   2       20.46       22.36      1.38 o 
  -5   9   2       46.62       37.95      1.27 o 
  -4   9   2        4.88        7.09      0.57 o 
  -3   9   2       15.16       11.28      0.69 o 
  -2   9   2       70.63       70.13      1.06 o 
  -1   9   2       25.21       29.46      0.71 o 
   0   9   2        6.43        4.81      0.45 o 
   1   9   2       15.00       12.38      0.88 o 
   2   9   2      162.50      155.00      1.94 o 
   3   9   2      353.39      326.50      3.45 o 
   4   9   2      327.96      359.98      3.76 o 
   5   9   2      211.66      211.12      2.49 o 
   6   9   2        0.06       -0.55      0.55 o 
   7   9   2        5.29        5.08      0.64 o 
   8   9   2      122.40      111.57      1.69 o 
   9   9   2       20.06       24.62      0.96 o 
  10   9   2       10.97       17.42      0.83 o 
  11   9   2       48.08       53.45      1.22 o 
  12   9   2        2.25        2.65      0.63 o 
  13   9   2        9.13        5.46      0.90 o 
  14   9   2        2.13        2.04      0.78 o 
  15   9   2       17.71        9.69      0.93 o 
  16   9   2        2.43        1.76      0.83 o 
  17   9   2        0.06       -0.91      0.91 o 
 -16  10   2        0.00       -0.64      1.52 o 
 -15  10   2        4.12        8.68      1.10 o 
 -14  10   2        4.64        6.49      1.04 o 
 -13  10   2        3.52        2.81      1.03 o 
 -12  10   2       27.06       25.51      1.24 o 
 -11  10   2       17.67       18.23      1.07 o 
 -10  10   2       14.29       13.85      0.95 o 
  -9  10   2       30.14       28.43      1.21 o 
  -8  10   2        0.13        0.19      0.70 o 
  -7  10   2      123.17      124.44      1.77 o 
  -6  10   2      193.11      196.59      2.37 o 
  -5  10   2        4.28        1.91      0.63 o 
  -4  10   2       46.05       44.28      1.11 o 
  -3  10   2       44.06       44.11      1.38 o 
  -2  10   2        0.45       -0.47      0.48 o 
  -1  10   2        0.60        0.03      0.45 o 
   0  10   2        0.00       -0.49      0.49 o 
   1  10   2       51.62       52.54      1.36 o 
   2  10   2       28.26       24.38      0.91 o 
   3  10   2       32.97       38.71      1.12 o 
   4  10   2      232.33      258.99      2.96 o 
   5  10   2       49.66       52.13      1.26 o 
   6  10   2       17.11       15.61      0.81 o 
   7  10   2        8.85        8.78      0.73 o 
   8  10   2       34.30       45.75      1.20 o 
   9  10   2        3.61        3.48      0.69 o 
  10  10   2       34.25       36.16      1.16 o 
  11  10   2       34.53       44.38      1.23 o 
  12  10   2       12.54        8.66      0.90 o 
  13  10   2        2.45        2.74      0.86 o 
  14  10   2        0.18       -0.74      0.92 o 
  15  10   2        1.09       -0.91      0.91 o 
 -14  11   2        5.28        4.79      1.42 o 
 -13  11   2        9.19        5.55      1.04 o 
 -12  11   2        8.37        5.94      0.94 o 
 -11  11   2       21.81       20.69      1.14 o 
 -10  11   2       27.74       26.39      1.27 o 
  -9  11   2       47.45       48.63      1.47 o 
  -8  11   2        2.17        4.62      0.84 o 
  -7  11   2       68.69       75.49      1.67 o 
  -6  11   2       24.90       23.81      0.98 o 
  -5  11   2        0.02        0.19      0.69 o 
  -4  11   2        1.03       -0.60      0.60 o 
  -3  11   2        0.02       -0.55      0.55 o 
  -2  11   2        0.05       -0.64      0.68 o 
  -1  11   2       39.94       37.00      1.28 o 
   0  11   2       35.79       39.19      1.47 o 
   1  11   2        2.78        1.22      0.75 o 
   2  11   2       41.00       42.05      1.40 o 
   3  11   2      212.57      221.45      2.70 o 
   4  11   2       23.90       26.76      1.26 o 
   5  11   2        1.69        2.32      0.70 o 
   6  11   2        0.56        0.34      0.67 o 
   7  11   2       15.54       13.09      0.83 o 
   8  11   2        4.17        2.46      0.71 o 
   9  11   2        4.38        5.63      0.76 o 
  10  11   2        9.87       10.00      0.83 o 
  11  11   2        2.74        4.09      0.82 o 
  12  11   2       28.07       36.03      1.45 o 
  13  11   2        4.45        3.95      1.05 o 
 -11  12   2        1.23        0.82      1.29 o 
 -10  12   2        0.06        1.40      0.89 o 
  -9  12   2        2.50        2.21      0.89 o 
  -8  12   2       17.18       19.64      1.09 o 
  -7  12   2        0.12       -0.01      0.88 o 
  -6  12   2       11.67       13.82      0.96 o 
  -5  12   2        9.76        8.32      0.80 o 
  -4  12   2        0.01       -0.73      0.73 o 
  -3  12   2        1.02       -0.10      0.77 o 
  -2  12   2        3.98        2.97      0.83 o 
  -1  12   2        0.24        1.73      1.02 o 
   0  12   2        0.06        1.40      0.84 o 
   1  12   2      233.38      237.01      3.77 o 
   2  12   2       30.08       42.19      1.72 o 
   3  12   2        3.52        4.14      0.77 o 
   4  12   2        7.78        6.79      0.80 o 
   5  12   2       22.66       17.71      0.92 o 
   6  12   2        0.64        0.53      0.73 o 
   7  12   2        5.48        3.43      0.77 o 
   8  12   2        6.25        5.32      0.81 o 
   9  12   2        0.01        0.15      0.76 o 
  10  12   2        0.11        0.95      0.81 o 
  11  12   2        0.10        1.22      1.14 o 
  -8  13   2        7.72        7.02      1.59 o 
  -7  13   2       18.84       21.10      1.93 o 
  -6  13   2       14.32       16.10      1.22 o 
  -5  13   2        1.15        0.37      0.85 o 
  -4  13   2        5.52        5.15      1.08 o 
  -3  13   2        0.35       -0.52      1.25 o 
  -2  13   2        0.00       -0.77      0.87 o 
  -1  13   2       35.57       36.54      1.51 o 
   0  13   2       16.49       25.04      2.05 o 
   1  13   2        0.57        5.67      1.00 o 
   2  13   2      170.90      187.60      3.02 o 
   3  13   2        0.48        1.51      1.03 o 
   4  13   2        8.02       10.51      0.94 o 
   5  13   2        1.62        0.87      0.79 o 
   6  13   2        3.60        2.58      0.80 o 
   7  13   2        3.60        1.05      0.86 o 
 -22   1   3        0.03       -0.98      1.44 o 
 -21   1   3        4.47        6.48      1.60 o 
 -20   1   3        2.31        3.10      1.34 o 
 -19   1   3        5.92        2.99      1.02 o 
 -18   1   3       11.41       12.31      0.95 o 
 -17   1   3        0.10       -0.39      0.72 o 
 -16   1   3       61.58       60.60      1.61 o 
 -15   1   3       55.08       48.65      1.10 o 
 -14   1   3      457.54      424.00      4.81 o 
 -13   1   3      105.65      106.70      1.71 o 
 -12   1   3        0.05        1.23      0.36 o 
 -11   1   3        9.42       12.87      0.58 o 
 -10   1   3       97.44       91.50      1.18 o 
  -9   1   3      293.09      256.08      2.70 o 
  -8   1   3       58.79       77.45      1.04 o 
  -7   1   3      661.74      792.64      7.73 o 
  -6   1   3     1583.06     1601.61     15.37 o 
  -5   1   3       65.05       48.83      0.71 o 
  -4   1   3      235.69      274.27      2.61 o 
  -3   1   3     1291.29     1227.77     11.04 o 
  -2   1   3      162.80      123.16      1.47 o 
  -1   1   3     1857.02     1704.29     17.46 o 
   0   1   3     1251.22     1169.28     10.48 o 
   1   1   3        0.45        5.36      0.27 o 
   2   1   3      450.84      339.88      2.82 o 
   3   1   3     1492.29     1483.57     11.82 o 
   4   1   3     1054.33     1054.39      8.44 o 
   5   1   3     1410.01     1446.82     11.53 o 
   6   1   3        2.36        4.21      0.31 o 
   7   1   3        9.74        9.64      0.45 o 
   8   1   3      622.19      689.60      5.62 o 
   9   1   3      586.42      530.93      4.39 o 
  10   1   3      162.16      191.60      1.77 o 
  11   1   3      212.65      212.85      1.95 o 
  12   1   3        4.65        7.54      0.34 o 
  13   1   3       16.16       19.09      0.65 o 
  14   1   3       28.65       34.07      0.94 o 
  15   1   3      501.59      508.34      5.53 o 
  16   1   3        2.75        9.20      0.68 o 
  17   1   3       61.25       55.74      1.35 o 
  18   1   3       45.93       41.22      1.99 o 
  19   1   3        9.22       10.83      1.56 o 
  20   1   3        6.00        6.82      1.54 o 
  21   1   3        0.68        0.18      1.33 o 
 -22   2   3       18.84       18.76      1.97 o 
 -21   2   3        1.09        2.27      1.56 o 
 -20   2   3        0.65       -0.84      0.84 o 
 -19   2   3        7.30        6.34      1.14 o 
 -18   2   3       25.28       17.88      1.08 o 
 -17   2   3        0.01        0.41      0.77 o 
 -16   2   3       19.65       26.35      1.28 o 
 -15   2   3       57.20       59.69      2.55 o 
 -14   2   3       77.57       78.76      1.37 o 
 -13   2   3      199.16      205.82      2.58 o 
 -12   2   3      154.42      126.51      1.74 o 
 -11   2   3       80.39       87.53      1.32 o 
 -10   2   3        0.71        1.90      0.33 o 
  -9   2   3      295.74      304.04      2.94 o 
  -8   2   3      438.37      490.92      4.92 o 
  -7   2   3     2091.89     2158.49     19.21 o 
  -6   2   3        9.27       13.88      0.90 o 
  -5   2   3      817.28      770.40      7.00 o 
  -4   2   3     1224.78     1104.98      9.97 o 
  -3   2   3        8.58       19.99      0.42 o 
  -2   2   3      364.21      367.29      3.67 o 
  -1   2   3      370.31      364.25      3.02 o 
   0   2   3       13.92       12.20      0.54 o 
   1   2   3      237.35      214.38      2.09 o 
   2   2   3      475.43      525.04      4.29 o 
   3   2   3     1286.39     1232.58     10.41 o 
   4   2   3       29.89       36.15      0.56 o 
   5   2   3       87.08       88.48      0.99 o 
   6   2   3     2914.36     3047.59     25.58 o 
   7   2   3       28.42       42.96      0.71 o 
   8   2   3       12.76       20.02      0.47 o 
   9   2   3      965.64      989.84      7.99 o 
  10   2   3        0.76        0.31      0.23 o 
  11   2   3        0.70        0.36      0.29 o 
  12   2   3        2.84        5.97      0.39 o 
  13   2   3      208.10      211.16      2.56 o 
  14   2   3       76.51       71.35      1.27 o 
  15   2   3       75.39       75.97      2.22 o 
  16   2   3      179.29      173.66      2.07 o 
  17   2   3       87.62       85.70      1.62 o 
  18   2   3        0.00       -0.83      0.83 o 
  19   2   3       38.03       45.67      2.60 o 
  20   2   3       24.68       26.27      2.27 o 
  21   2   3       28.76       30.96      4.87 o 
 -21   3   3        0.40       -0.94      0.94 o 
 -20   3   3       16.54       12.28      1.17 o 
 -19   3   3       44.96       47.07      1.86 o 
 -18   3   3       51.76       50.33      1.66 o 
 -17   3   3       58.36       46.67      2.30 o 
 -16   3   3      650.72      632.82      8.88 o 
 -15   3   3      280.27      293.42      4.54 o 
 -14   3   3      828.73      849.89     11.51 o 
 -13   3   3      174.86      162.44      3.55 o 
 -12   3   3      497.84      475.67      5.30 o 
 -11   3   3      206.25      202.94      2.29 o 
 -10   3   3       52.90       52.86      0.90 o 
  -9   3   3       78.47       89.88      1.12 o 
  -8   3   3      318.64      320.99      3.11 o 
  -7   3   3     2065.98     2050.06     21.34 o 
  -6   3   3     3004.83     3143.17     26.29 o 
  -5   3   3       13.37       11.55      0.44 o 
  -4   3   3      520.69      557.83      7.61 o 
  -3   3   3     1439.81     1534.27     14.53 o 
  -1   3   3      665.33      642.05      5.88 o 
   0   3   3        1.36        2.94      0.45 o 
   1   3   3        0.13        3.34      0.23 o 
   2   3   3      624.19      618.48      5.05 o 
   3   3   3      720.50      790.75      7.21 o 
   4   3   3     1355.31     1443.32     12.20 o 
   5   3   3        0.89        6.11      0.31 o 
   6   3   3      878.26      823.50      7.08 o 
   7   3   3      188.27      170.93      1.70 o 
   8   3   3       86.98       70.85      0.91 o 
   9   3   3      399.45      396.95      3.58 o 
  10   3   3        3.36        0.97      0.30 o 
  11   3   3       29.70       19.73      0.69 o 
  12   3   3       36.66       32.69      0.86 o 
  13   3   3        0.04       -0.26      0.26 o 
  14   3   3        2.28        1.34      0.69 o 
  15   3   3        0.31        0.11      0.59 o 
  16   3   3      160.15      157.18      1.95 o 
  17   3   3       79.93       77.41      1.56 o 
  18   3   3       82.60       76.48      1.58 o 
  19   3   3        2.84        4.33      1.41 o 
  20   3   3       29.25       28.39      2.38 o 
  21   3   3       46.23       60.25      2.99 o 
 -21   4   3        1.36        0.22      0.99 o 
 -20   4   3        0.10       -0.91      0.91 o 
 -19   4   3       21.81       16.55      1.66 o 
 -18   4   3        2.63        5.70      0.97 o 
 -17   4   3        0.91       -0.15      1.07 o 
 -16   4   3        4.40       -0.70      0.87 o 
 -15   4   3        0.71        0.06      0.82 o 
 -14   4   3      432.84      435.71      7.14 o 
 -13   4   3       31.77       34.58      2.40 o 
 -12   4   3       49.88       45.19      1.25 o 
 -11   4   3       58.78       45.98      1.01 o 
 -10   4   3        0.07        0.51      0.35 o 
  -9   4   3      295.88      302.93      3.00 o 
  -8   4   3       21.55       22.64      0.67 o 
  -7   4   3     1063.80     1004.62      8.59 o 
  -6   4   3      684.85      648.09      5.96 o 
  -5   4   3      801.15      792.83      7.34 o 
  -4   4   3     1631.05     1682.11     13.40 o 
  -3   4   3       16.81       10.85      0.46 o 
  -2   4   3      144.85      167.36      3.05 o 
  -1   4   3     2789.39     2957.49     33.14 o 
   0   4   3      870.73      906.01      9.90 o 
   1   4   3      198.55      210.98      4.86 o 
   2   4   3     1431.38     1463.67     11.69 o 
   3   4   3     1153.64     1100.32      8.85 o 
   4   4   3     2387.03     2515.45     22.45 o 
   5   4   3        9.50       16.10      0.77 o 
   6   4   3       50.18       55.53      1.04 o 
   7   4   3       66.72       60.26      0.83 o 
   8   4   3       33.23       33.28      0.77 o 
   9   4   3       69.13       73.99      1.11 o 
  10   4   3        2.23        4.19      0.47 o 
  11   4   3        3.87        1.16      0.30 o 
  12   4   3        3.18        0.16      0.27 o 
  13   4   3       47.53       50.09      1.02 o 
  14   4   3        0.46       -0.32      0.43 o 
  15   4   3       62.14       53.66      1.24 o 
  16   4   3      100.43      106.01      1.82 o 
  17   4   3       11.72        9.06      0.77 o 
  18   4   3       36.83       38.68      1.28 o 
  19   4   3       20.41       28.39      1.32 o 
  20   4   3        6.78        7.82      1.28 o 
  21   4   3        0.44       -0.95      1.46 o 
 -21   5   3        1.61       -1.46      1.46 o 
 -20   5   3        0.13       -0.95      0.95 o 
 -19   5   3        0.46        0.43      0.98 o 
 -18   5   3       31.64       29.56      1.49 o 
 -17   5   3        1.78        1.12      1.06 o 
 -16   5   3        3.31        2.39      0.94 o 
 -15   5   3       43.62       41.99      1.60 o 
 -14   5   3        2.08        1.46      0.86 o 
 -13   5   3      437.09      418.57      6.17 o 
 -12   5   3      418.70      431.87      5.50 o 
 -11   5   3      228.33      222.79      2.84 o 
 -10   5   3       21.75       18.32      0.82 o 
  -9   5   3       92.80       78.69      1.31 o 
  -8   5   3      379.40      370.46      3.60 o 
  -7   5   3      345.10      318.48      3.51 o 
  -6   5   3       48.62       47.74      0.81 o 
  -5   5   3      750.28      738.91      6.05 o 
  -4   5   3      124.07      123.27      1.26 o 
  -3   5   3      579.19      581.46      4.82 o 
  -2   5   3     1586.11     1835.10     47.49 o 
  -1   5   3       77.47       86.62      1.13 o 
   0   5   3     1337.08     1385.36     11.10 o 
   1   5   3      305.60      311.69      7.08 o 
   2   5   3      200.40      223.95      2.13 o 
   3   5   3       31.15       39.95      1.12 o 
   4   5   3      134.09      123.61      1.35 o 
   5   5   3     1297.37     1347.99     12.94 o 
   6   5   3       36.03       41.72      0.88 o 
   7   5   3        1.42        3.66      0.51 o 
   8   5   3       99.60       94.82      1.33 o 
   9   5   3       34.09       31.45      1.02 o 
  10   5   3       14.63       12.81      0.57 o 
  11   5   3       19.68       22.13      0.74 o 
  12   5   3        0.80       -0.38      0.38 o 
  13   5   3       13.59       14.77      0.65 o 
  14   5   3      163.25      125.28      1.66 o 
  15   5   3        0.14       -0.51      0.51 o 
  16   5   3       36.88       39.36      1.42 o 
  17   5   3        7.82       10.31      0.80 o 
  18   5   3       31.43       34.81      1.24 o 
  19   5   3        1.02        0.59      0.78 o 
  20   5   3        0.01       -0.96      0.96 o 
 -20   6   3        0.12       -0.96      1.20 o 
 -19   6   3        5.33        5.07      1.08 o 
 -18   6   3       10.81        6.49      1.06 o 
 -17   6   3        1.02        1.92      0.92 o 
 -16   6   3        1.81        1.02      0.91 o 
 -15   6   3       25.42       27.69      1.49 o 
 -14   6   3       56.12       52.42      1.77 o 
 -13   6   3        0.08        0.39      0.97 o 
 -12   6   3      456.73      451.70      5.27 o 
 -11   6   3        2.43        0.76      0.65 o 
 -10   6   3       33.52       31.88      1.86 o 
  -9   6   3       34.81       30.14      0.98 o 
  -8   6   3      256.31      250.46      2.83 o 
  -7   6   3      379.05      386.96      3.36 o 
  -6   6   3       45.42       44.79      0.82 o 
  -5   6   3       93.47      104.44      1.21 o 
  -4   6   3      273.42      232.38      2.13 o 
  -3   6   3        1.30        0.93      0.28 o 
  -2   6   3      308.32      318.62     10.03 o 
  -1   6   3       45.06       41.38      0.81 o 
   0   6   3       49.53       42.53      0.86 o 
   1   6   3       15.13       11.35      0.44 o 
   2   6   3      347.68      321.08      2.83 o 
   3   6   3      323.11      349.27      3.05 o 
   4   6   3       20.22       15.49      1.01 o 
   5   6   3      878.87      841.21      7.83 o 
   6   6   3        0.00        0.59      0.39 o 
   7   6   3       15.08       15.24      0.62 o 
   8   6   3        6.59        5.34      0.46 o 
   9   6   3       24.11       23.26      0.76 o 
  10   6   3        0.02       -0.40      0.40 o 
  11   6   3       13.36       17.25      0.69 o 
  12   6   3       26.38       22.50      0.79 o 
  13   6   3       35.44       22.52      0.83 o 
  14   6   3       49.20       50.72      1.08 o 
  15   6   3       12.44       12.28      0.80 o 
  16   6   3        3.23        2.25      0.68 o 
  17   6   3        0.36        1.20      0.69 o 
  18   6   3        2.55        2.96      0.76 o 
  19   6   3        1.71        1.98      0.78 o 
 -19   7   3        9.91       14.38      1.33 o 
 -18   7   3       27.96       37.89      1.70 o 
 -17   7   3       23.70       27.51      1.57 o 
 -16   7   3        3.20        4.72      0.99 o 
 -15   7   3        4.88        2.65      0.97 o 
 -14   7   3        0.04       -0.74      0.87 o 
 -13   7   3       66.22       84.05      1.70 o 
 -12   7   3        0.68       -0.75      0.75 o 
 -11   7   3      113.70      102.69      2.02 o 
 -10   7   3      675.28      696.51      7.76 o 
  -9   7   3      257.56      265.37      3.43 o 
  -8   7   3      278.69      251.08      3.17 o 
  -7   7   3       28.28       24.58      1.10 o 
  -6   7   3       14.90       13.47      0.53 o 
  -5   7   3      139.61      132.48      1.48 o 
  -4   7   3       50.67       57.17      0.84 o 
  -3   7   3       40.08       35.84      0.77 o 
  -2   7   3       33.69       41.89      0.94 o 
  -1   7   3       32.61       37.71      0.79 o 
   0   7   3      313.41      316.12      2.83 o 
   1   7   3        5.44       14.69      0.81 o 
   2   7   3      215.92      227.73      2.15 o 
   3   7   3        8.05       14.38      0.55 o 
   4   7   3        6.48        6.07      0.49 o 
   5   7   3      199.57      195.76      2.23 o 
   6   7   3       28.10       38.58      0.93 o 
   7   7   3       45.46       45.42      0.99 o 
   8   7   3      108.72      117.04      1.60 o 
   9   7   3       82.28       77.09      1.27 o 
  10   7   3       43.04       29.48      1.16 o 
  11   7   3        3.52        3.25      0.53 o 
  12   7   3      110.54       78.61      1.31 o 
  13   7   3        1.94        0.13      0.50 o 
  14   7   3       30.99       35.57      0.99 o 
  15   7   3        2.52        2.03      0.77 o 
  16   7   3        2.24       -0.49      1.00 o 
  17   7   3       35.14       33.91      1.26 o 
  18   7   3        0.23       -0.58      0.76 o 
 -18   8   3        9.20       12.38      1.48 o 
 -17   8   3       13.31       19.96      1.96 o 
 -16   8   3        7.25        8.74      1.17 o 
 -15   8   3        2.07        1.85      1.03 o 
 -14   8   3       15.93       12.32      0.99 o 
 -13   8   3       12.38       12.83      0.88 o 
 -12   8   3      178.51      193.59      3.03 o 
 -11   8   3      385.09      412.40      5.07 o 
 -10   8   3       48.91       48.54      1.36 o 
  -9   8   3       11.94        9.80      1.29 o 
  -8   8   3       28.25       29.11      1.82 o 
  -7   8   3        4.69        3.39      0.75 o 
  -6   8   3        2.15        4.39      0.58 o 
  -5   8   3       37.31       34.99      0.85 o 
  -4   8   3        0.05        0.12      0.35 o 
  -3   8   3      184.64      182.14      2.07 o 
  -2   8   3      111.80       93.44      1.16 o 
  -1   8   3        0.41        1.02      0.34 o 
   0   8   3       98.10      104.15      1.24 o 
   1   8   3       25.07       26.31      0.79 o 
   2   8   3        0.19       -0.42      0.65 o 
   3   8   3      107.76       99.34      2.10 o 
   4   8   3        2.17        0.04      0.53 o 
   5   8   3        9.16       10.71      0.74 o 
   6   8   3      138.22      142.60      1.88 o 
   7   8   3        0.33       -0.10      0.54 o 
   8   8   3       33.76       32.79      0.99 o 
   9   8   3       46.67       41.14      1.05 o 
  10   8   3       74.94       67.97      1.28 o 
  11   8   3        0.38        0.16      0.55 o 
  12   8   3        9.80       11.01      0.74 o 
  13   8   3       45.86       35.90      1.02 o 
  14   8   3        5.41        4.48      0.68 o 
  15   8   3        0.00       -0.24      0.71 o 
  16   8   3        4.85        3.55      0.80 o 
  17   8   3        1.24        1.40      0.81 o 
 -17   9   3        0.22       -1.67      2.33 o 
 -16   9   3        5.42        6.79      1.24 o 
 -15   9   3        1.74        0.81      1.08 o 
 -14   9   3       20.49       21.81      1.13 o 
 -13   9   3       25.80       29.80      1.72 o 
 -12   9   3       14.86       14.04      1.05 o 
 -11   9   3       40.39       41.66      1.39 o 
 -10   9   3      268.78      266.59      3.53 o 
  -9   9   3       90.84      101.61      1.87 o 
  -8   9   3       35.59       37.38      1.23 o 
  -7   9   3        0.00       -0.67      0.67 o 
  -6   9   3      121.20      113.89      1.70 o 
  -5   9   3       18.95       15.47      0.69 o 
  -4   9   3       59.93       71.79      1.44 o 
  -3   9   3      130.15      123.00      1.63 o 
  -2   9   3        5.32        7.56      0.47 o 
  -1   9   3        2.33        0.76      0.40 o 
   0   9   3        0.02       -0.32      0.32 o 
   1   9   3        8.46        7.77      0.58 o 
   2   9   3        2.43        0.09      0.75 o 
   3   9   3        1.29       -0.48      0.83 o 
   4   9   3      285.48      290.68      3.19 o 
   5   9   3      286.62      285.47      3.16 o 
   6   9   3      168.09      150.16      2.02 o 
   7   9   3        1.31        1.77      0.63 o 
   8   9   3        1.34        4.50      0.66 o 
   9   9   3      137.18      152.71      2.07 o 
  10   9   3        0.70        1.79      0.64 o 
  11   9   3       68.82       68.15      1.35 o 
  12   9   3        8.37       14.44      0.86 o 
  13   9   3        2.61        0.04      0.66 o 
  14   9   3        0.35       -0.34      0.76 o 
  15   9   3        3.19        3.28      0.85 o 
  16   9   3        1.21       -0.77      0.77 o 
 -15  10   3        0.40        0.00      1.30 o 
 -14  10   3        1.11       -0.18      0.86 o 
 -13  10   3       16.02       15.37      1.16 o 
 -12  10   3        2.12        2.15      0.88 o 
 -11  10   3       60.29       67.20      1.66 o 
 -10  10   3        1.08        0.81      0.77 o 
  -9  10   3       29.95       33.19      1.27 o 
  -8  10   3        0.01       -0.08      0.79 o 
  -7  10   3        0.15       -0.07      0.75 o 
  -6  10   3        0.46       -0.15      0.76 o 
  -5  10   3        9.16        6.79      0.63 o 
  -4  10   3       33.65       32.32      0.97 o 
  -3  10   3       17.20       11.79      0.78 o 
  -2  10   3       27.97       26.87      0.84 o 
  -1  10   3        1.40        1.05      0.53 o 
   0  10   3        6.48        4.75      0.60 o 
   1  10   3        3.13        1.79      0.57 o 
   2  10   3       19.76       16.49      0.77 o 
   3  10   3        2.05        0.98      0.87 o 
   4  10   3       78.67       72.33      1.43 o 
   5  10   3      198.33      207.49      2.55 o 
   6  10   3      176.15      189.93      2.42 o 
   7  10   3        0.00        0.25      0.77 o 
   8  10   3        0.60        3.01      0.71 o 
   9  10   3       86.53      101.40      1.71 o 
  10  10   3        1.75        7.21      0.77 o 
  11  10   3       32.96       43.19      1.22 o 
  12  10   3        3.05        3.33      0.73 o 
  13  10   3        5.31        4.69      0.82 o 
  14  10   3        0.06       -0.81      0.81 o 
 -13  11   3        0.39       -1.06      1.76 o 
 -12  11   3        6.10        4.06      0.95 o 
 -11  11   3        2.62        2.86      1.20 o 
 -10  11   3        3.66        2.27      0.96 o 
  -9  11   3        4.47        4.88      0.97 o 
  -8  11   3       18.59       24.79      1.43 o 
  -7  11   3       33.95       37.83      1.31 o 
  -6  11   3        5.49        3.18      0.80 o 
  -5  11   3        2.24        2.94      0.71 o 
  -4  11   3        1.80        1.15      0.71 o 
  -3  11   3        0.75        1.04      0.66 o 
  -2  11   3        0.43       -0.02      0.78 o 
  -1  11   3       21.37       18.60      0.99 o 
   0  11   3        3.87        1.45      0.62 o 
   1  11   3       37.69       32.43      1.30 o 
   2  11   3        9.15        6.43      1.04 o 
   3  11   3       38.77       36.15      1.15 o 
   4  11   3       16.38       18.71      0.92 o 
   5  11   3       19.99       20.09      1.06 o 
   6  11   3        4.82        2.18      0.71 o 
   7  11   3       45.71       50.02      1.38 o 
   8  11   3        0.21        2.08      0.74 o 
   9  11   3       36.05       45.39      1.33 o 
  10  11   3       34.40       35.52      1.25 o 
  11  11   3        2.35        3.00      0.80 o 
  12  11   3       37.24       54.75      1.53 o 
 -10  12   3        1.16        2.87      1.01 o 
  -9  12   3        0.37        1.94      1.01 o 
  -8  12   3       22.72       29.04      1.37 o 
  -7  12   3       46.95       53.60      1.58 o 
  -6  12   3       30.13       30.79      1.33 o 
  -5  12   3        5.89        4.62      0.88 o 
  -4  12   3        2.08        1.78      0.81 o 
  -3  12   3        1.09        1.82      0.83 o 
  -2  12   3       11.26       12.58      0.97 o 
  -1  12   3       14.30       14.90      1.15 o 
   0  12   3       86.74       99.18      2.03 o 
   1  12   3        5.87        8.44      0.96 o 
   2  12   3       22.40       25.61      1.10 o 
   3  12   3        0.43        0.65      0.72 o 
   4  12   3        5.93        8.41      0.83 o 
   5  12   3        1.15        2.49      0.76 o 
   6  12   3       10.13       10.21      0.85 o 
   7  12   3       14.66       17.12      0.94 o 
   8  12   3        0.11       -0.76      0.76 o 
   9  12   3        6.47        6.64      0.88 o 
  10  12   3        0.02       -0.07      1.14 o 
  -7  13   3       15.76       17.53      1.56 o 
  -6  13   3       19.29       24.83      1.89 o 
  -5  13   3       46.50       54.35      2.16 o 
  -4  13   3       15.62       12.11      1.35 o 
  -3  13   3        4.59        1.60      1.05 o 
  -2  13   3       12.05       13.18      1.11 o 
  -1  13   3       17.25       19.12      1.61 o 
   0  13   3        0.62        3.03      0.97 o 
   1  13   3       20.08       27.83      1.85 o 
   2  13   3        9.53       12.95      1.13 o 
   3  13   3       14.52       16.65      1.06 o 
   4  13   3        0.10       -0.19      0.77 o 
   5  13   3        0.82       -0.46      0.78 o 
   6  13   3        4.70        3.78      0.90 o 
 -21   0   4        0.02       -1.64      1.93 o 
 -20   0   4       18.51       32.32      3.31 o 
 -19   0   4       42.17       47.46      3.64 o 
 -18   0   4       21.88       23.78      1.84 o 
 -17   0   4        1.58       -0.80      0.80 o 
 -16   0   4      108.11      103.12      2.41 o 
 -15   0   4       56.79       57.40      1.70 o 
 -14   0   4        1.01        1.73      0.67 o 
 -13   0   4       25.09       31.77      1.24 o 
 -12   0   4        1.34        0.56      0.54 o 
 -11   0   4        7.25        9.52      0.68 o 
 -10   0   4      317.78      287.26      4.71 o 
  -9   0   4      988.16      969.34     14.50 o 
  -8   0   4      224.16      256.62      4.75 o 
  -7   0   4     4369.58     4844.39     61.25 o 
  -5   0   4     2881.24     3132.28     43.33 o 
  -4   0   4     2305.89     2294.75     29.02 o 
  -3   0   4     1211.89     1175.27     13.27 o 
  -2   0   4     1339.56     1293.66     14.58 o 
  -1   0   4       50.41       52.76      1.32 o 
   0   0   4       67.60       85.88      1.56 o 
   1   0   4      839.00      786.48      9.88 o 
   2   0   4      440.71      448.97     10.48 o 
   3   0   4     7696.03     7824.31     96.23 o 
   4   0   4      473.39      467.07      5.48 o 
   5   0   4      119.31       72.94      1.14 o 
   6   0   4        8.79        6.11      0.38 o 
   7   0   4       22.76       34.66      0.79 o 
   8   0   4      147.74      170.05      2.27 o 
   9   0   4      307.65      274.70      3.44 o 
  10   0   4       20.89       20.18      0.77 o 
  11   0   4        3.64        3.63      0.44 o 
  12   0   4      176.59      163.53      2.31 o 
  13   0   4     1377.42     1381.08     15.76 o 
  14   0   4      925.25      968.00     14.79 o 
  15   0   4       19.78       40.70      1.70 o 
  16   0   4      275.88      252.42      4.56 o 
  17   0   4       36.48       39.00      1.98 o 
  18   0   4       12.99       10.04      1.27 o 
 -21   1   4       13.64       19.36      1.94 o 
 -20   1   4        4.22        5.93      1.48 o 
 -19   1   4        3.80        1.91      0.88 o 
 -18   1   4        4.46        5.63      0.88 o 
 -17   1   4       41.15       41.38      1.51 o 
 -16   1   4      108.24      111.14      1.80 o 
 -15   1   4        2.07        0.64      0.51 o 
 -14   1   4        1.60        0.94      0.47 o 
 -13   1   4       35.83       41.59      0.99 o 
 -12   1   4        0.37        0.23      0.38 o 
 -11   1   4        5.87        4.19      0.63 o 
 -10   1   4       29.64       20.85      0.69 o 
  -9   1   4       14.72       16.01      0.56 o 
  -8   1   4       16.22       15.92      0.55 o 
  -7   1   4      678.50      728.86      7.17 o 
  -6   1   4      205.07      228.15      2.26 o 
  -5   1   4       23.78       38.38      0.61 o 
  -4   1   4     1835.62     1854.18     15.58 o 
  -3   1   4      408.40      356.27      3.16 o 
  -2   1   4     1806.92     1832.95     15.39 o 
  -1   1   4      613.19      616.84      5.63 o 
   0   1   4      209.70      220.69      2.22 o 
   1   1   4      976.04      970.09      8.17 o 
   2   1   4       20.68       38.02      1.10 o 
   3   1   4     1750.55     1829.60     14.58 o 
   4   1   4      131.41      139.97      2.11 o 
   5   1   4      173.87      166.22      1.54 o 
   6   1   4      208.41      137.19      1.32 o 
   7   1   4       87.35      115.42      1.17 o 
   8   1   4      419.92      457.19      3.84 o 
   9   1   4      212.25      228.05      2.07 o 
  10   1   4      167.08      159.90      1.56 o 
  11   1   4      174.39      179.84      1.73 o 
  12   1   4       87.26       83.89      1.11 o 
  13   1   4      264.53      278.14      2.90 o 
  14   1   4      253.54      266.93      2.83 o 
  15   1   4      126.95      135.90      1.75 o 
  16   1   4      139.80      149.84      2.22 o 
  17   1   4       21.46       22.16      1.26 o 
  18   1   4        3.35        2.07      0.79 o 
  19   1   4        0.00       -1.51      1.51 o 
 -21   2   4       16.44       17.81      1.52 o 
 -20   2   4        0.22       -0.88      0.88 o 
 -19   2   4        1.53        0.66      0.87 o 
 -18   2   4       55.53       59.98      1.77 o 
 -17   2   4      117.01      101.41      2.25 o 
 -16   2   4        0.00       -0.69      0.78 o 
 -15   2   4        1.87        0.94      0.76 o 
 -14   2   4      116.26      115.53      1.75 o 
 -13   2   4       11.20       12.91      0.64 o 
 -12   2   4       11.56       12.20      1.02 o 
 -11   2   4        7.81       11.27      0.63 o 
 -10   2   4       22.18       22.14      0.67 o 
  -9   2   4      144.44      137.01      1.53 o 
  -8   2   4       52.62       35.73      0.68 o 
  -7   2   4        7.93        5.49      0.35 o 
  -6   2   4      682.57      716.30      6.17 o 
  -5   2   4      188.49      203.47      1.93 o 
  -4   2   4      125.81      134.82      1.44 o 
  -3   2   4     1559.77     1620.10     12.90 o 
  -2   2   4       52.78       59.81      0.76 o 
  -1   2   4       60.36       70.00      0.76 o 
   0   2   4      355.24      447.78      6.94 o 
   1   2   4     1684.13     1682.34     15.08 o 
   2   2   4      347.52      408.92      3.61 o 
   3   2   4     1437.98     1397.65     11.18 o 
   4   2   4      614.02      560.10      4.62 o 
   5   2   4       17.29       22.24      0.52 o 
   6   2   4      734.96      790.06      6.44 o 
   7   2   4       86.95       79.54      1.02 o 
   8   2   4       86.54       73.72      0.88 o 
   9   2   4       11.49        5.87      0.31 o 
  10   2   4        3.22        4.93      0.34 o 
  11   2   4      145.93      141.40      1.66 o 
  12   2   4      340.03      331.35      3.34 o 
  13   2   4        2.70        4.52      0.68 o 
  14   2   4        0.99        0.56      0.82 o 
  15   2   4       67.52       61.51      1.82 o 
  16   2   4       41.21       37.41      1.02 o 
  17   2   4        0.00        0.06      0.72 o 
  18   2   4        2.41        2.56      1.18 o 
  19   2   4        0.24       -1.09      1.09 o 
 -21   3   4        2.65       -0.41      0.98 o 
 -20   3   4        3.04        1.40      0.96 o 
 -19   3   4        3.58        1.73      0.96 o 
 -18   3   4        0.15        0.34      0.85 o 
 -17   3   4       58.72       50.44      1.67 o 
 -16   3   4       16.36       30.96      1.44 o 
 -15   3   4       75.73       73.06      1.86 o 
 -14   3   4       38.03       31.19      1.65 o 
 -13   3   4       32.20       28.13      1.17 o 
 -12   3   4       23.29       23.99      0.99 o 
 -11   3   4       10.02        6.47      1.05 o 
 -10   3   4      634.03      608.25      5.69 o 
  -9   3   4       81.73       80.43      1.10 o 
  -8   3   4       61.22       64.90      1.34 o 
  -7   3   4     1221.36     1210.32     10.96 o 
  -6   3   4      243.13      281.04      2.96 o 
  -5   3   4      762.32      820.71      7.43 o 
  -4   3   4        0.14        2.18      0.35 o 
  -3   3   4        6.00       11.51      0.39 o 
  -2   3   4      272.00      287.23      2.48 o 
  -1   3   4       31.37       24.65      0.57 o 
   0   3   4        0.02        0.39      0.21 o 
   1   3   4      149.66      162.58      2.68 o 
   2   3   4      219.06      195.33      1.89 o 
   3   3   4      636.51      681.08      5.58 o 
   4   3   4      886.75      941.84      7.93 o 
   5   3   4      365.23      355.31      3.05 o 
   6   3   4     2094.76     2027.75     16.89 o 
   7   3   4       42.74       38.38      0.64 o 
   8   3   4       34.53       33.86      1.02 o 
   9   3   4       26.41       21.23      0.63 o 
  10   3   4       33.13       39.68      0.80 o 
  11   3   4       80.06       82.43      1.18 o 
  12   3   4      289.40      275.21      2.87 o 
  13   3   4        3.39        2.46      0.62 o 
  14   3   4       14.39        7.96      0.54 o 
  15   3   4       10.33        8.83      0.60 o 
  16   3   4       24.52       27.17      0.93 o 
  17   3   4       67.30       55.05      1.70 o 
  18   3   4        0.59       -0.94      0.94 o 
  19   3   4        8.93       12.10      1.48 o 
 -21   4   4        0.28       -1.34      1.34 o 
 -20   4   4       21.16       21.37      1.38 o 
 -19   4   4        3.53        1.60      0.98 o 
 -18   4   4       13.94       14.23      1.14 o 
 -17   4   4       55.56       54.36      1.75 o 
 -16   4   4      282.39      249.32      4.12 o 
 -15   4   4      168.57      175.30      3.16 o 
 -14   4   4        0.06        3.09      0.96 o 
 -13   4   4      510.17      520.89      7.40 o 
 -12   4   4      392.33      395.48      5.77 o 
 -11   4   4       62.63       63.23      1.27 o 
 -10   4   4      107.08      101.57      1.37 o 
  -9   4   4      600.26      614.22      5.77 o 
  -8   4   4      650.92      681.86      6.35 o 
  -7   4   4     1923.47     1944.55     16.39 o 
  -6   4   4       71.49       62.62      1.29 o 
  -5   4   4      266.66      285.17      3.23 o 
  -4   4   4        0.88        5.21      0.37 o 
  -3   4   4     1652.20     1686.24     13.45 o 
  -2   4   4      108.04      113.54      1.18 o 
  -1   4   4      372.40      367.61      3.55 o 
   0   4   4        1.75        1.44      0.24 o 
   1   4   4      317.57      337.99      2.92 o 
   2   4   4        7.27       10.21      0.40 o 
   3   4   4        0.05        1.01      0.29 o 
   4   4   4     2660.96     2670.86     21.17 o 
   5   4   4     1204.21     1166.64      9.42 o 
   6   4   4      152.95      135.27      1.39 o 
   7   4   4       72.59       96.53      2.51 o 
   8   4   4       57.19       46.49      0.85 o 
   9   4   4       84.20       87.71      1.22 o 
  10   4   4       15.00       16.98      0.67 o 
  11   4   4        2.16        1.33      0.41 o 
  12   4   4        5.36        4.57      0.46 o 
  13   4   4        0.22       -0.40      0.40 o 
  14   4   4        4.17        2.99      0.49 o 
  15   4   4        0.34       -0.46      0.46 o 
  16   4   4       19.96       18.16      0.79 o 
  17   4   4        2.96        1.43      0.85 o 
  18   4   4        3.65        3.26      0.92 o 
  19   4   4        1.72        2.12      0.93 o 
  20   4   4        0.37        0.39      1.87 o 
 -20   5   4        5.45        5.61      1.14 o 
 -19   5   4        5.47        2.65      1.03 o 
 -18   5   4       10.60       13.51      1.18 o 
 -17   5   4       10.92       12.42      1.13 o 
 -16   5   4        1.31        0.32      0.89 o 
 -15   5   4      169.52      150.37      2.92 o 
 -14   5   4        7.10       10.88      1.95 o 
 -13   5   4      993.10     1000.94     13.55 o 
 -12   5   4        0.26        5.38      0.89 o 
 -11   5   4       34.54       28.94      1.68 o 
 -10   5   4      251.03      218.44      2.60 o 
  -9   5   4      706.16      699.41      6.56 o 
  -8   5   4       73.98       68.15      1.16 o 
  -7   5   4      433.17      433.67      4.49 o 
  -6   5   4       27.67       46.30      0.73 o 
  -5   5   4       38.31       34.33      0.63 o 
  -4   5   4        1.19        1.71      0.24 o 
  -3   5   4       18.24       37.68      0.86 o 
  -2   5   4      413.24      447.46      3.98 o 
  -1   5   4      106.67       91.96      1.42 o 
   0   5   4       22.10       20.80      0.54 o 
   1   5   4        7.64        2.55      0.46 o 
   2   5   4      126.06      131.52      1.37 o 
   3   5   4      719.03      762.42      6.28 o 
   4   5   4       11.31        8.86      0.44 o 
   5   5   4       18.61       24.29      0.66 o 
   6   5   4       13.25       17.17      0.68 o 
   7   5   4      393.05      406.36      4.01 o 
   8   5   4       51.07       52.47      0.97 o 
   9   5   4       47.73       52.00      1.04 o 
  10   5   4        0.48        0.13      0.39 o 
  11   5   4       21.94       15.37      0.65 o 
  12   5   4        0.80       -0.38      0.41 o 
  13   5   4        4.59        0.64      0.46 o 
  14   5   4        1.98        1.26      0.50 o 
  15   5   4        0.23       -0.22      0.49 o 
  16   5   4       35.77       38.51      1.17 o 
  17   5   4        5.27        3.37      0.90 o 
  18   5   4        7.68        6.81      1.01 o 
  19   5   4        2.88        0.80      1.00 o 
 -20   6   4        5.78        4.48      1.61 o 
 -19   6   4        7.09        4.38      1.11 o 
 -18   6   4        8.88        7.83      1.12 o 
 -17   6   4        7.94        8.32      1.08 o 
 -16   6   4        1.97       -0.07      0.90 o 
 -15   6   4        9.03        9.80      1.09 o 
 -14   6   4        0.90        1.51      0.95 o 
 -13   6   4      697.76      682.30      9.60 o 
 -12   6   4      487.17      517.88      6.63 o 
 -11   6   4      393.38      403.73      5.32 o 
 -10   6   4       39.20       41.82      2.49 o 
  -9   6   4     1212.95     1169.01     17.73 o 
  -8   6   4      106.61       98.89      2.60 o 
  -7   6   4      197.11      185.73      2.27 o 
  -6   6   4       54.65       47.04      0.77 o 
  -5   6   4       44.64       50.14      0.78 o 
  -4   6   4       42.69       35.86      0.68 o 
  -3   6   4        1.51        0.30      0.17 o 
  -2   6   4       18.50       16.45      0.83 o 
  -1   6   4        0.41        0.70      0.30 o 
   0   6   4        7.37       14.07      0.72 o 
   1   6   4     1363.64     1412.11     11.91 o 
   2   6   4      296.35      319.01      3.06 o 
   3   6   4       10.88       17.53      0.81 o 
   4   6   4       33.21       35.74      0.79 o 
   5   6   4       68.73       62.71      1.20 o 
   6   6   4      545.07      533.72      5.17 o 
   7   6   4       16.37       16.45      0.69 o 
   8   6   4       23.44       24.47      0.82 o 
   9   6   4       29.27       27.01      0.84 o 
  10   6   4        7.24        4.44      0.55 o 
  11   6   4        4.12        1.93      0.47 o 
  12   6   4        0.01       -0.44      0.44 o 
  13   6   4       10.69        7.58      0.61 o 
  14   6   4        6.67        8.11      0.63 o 
  15   6   4        1.73        0.06      0.40 o 
  16   6   4        5.52        7.07      0.82 o 
  17   6   4        5.42        4.90      0.99 o 
  18   6   4        1.64        1.59      0.97 o 
  19   6   4        3.68        4.87      1.07 o 
 -19   7   4        7.35        6.72      2.59 o 
 -18   7   4        9.21       10.60      1.30 o 
 -17   7   4        8.19        5.57      1.13 o 
 -16   7   4        0.39        0.09      0.94 o 
 -15   7   4       15.89       15.22      1.21 o 
 -14   7   4        0.00       -0.89      0.89 o 
 -13   7   4        1.34       -0.92      0.92 o 
 -12   7   4       21.35       16.52      1.14 o 
 -11   7   4       15.00       15.80      1.74 o 
 -10   7   4       54.00       57.80      1.93 o 
  -9   7   4      246.25      259.31      3.34 o 
  -8   7   4        2.88        3.06      0.61 o 
  -7   7   4       27.14       26.41      0.87 o 
  -6   7   4        0.51        0.12      0.34 o 
  -5   7   4       21.07       14.12      0.53 o 
  -4   7   4        5.37        5.54      0.39 o 
  -3   7   4       16.21       18.45      0.57 o 
  -2   7   4       58.67       35.07      1.43 o 
  -1   7   4        5.79        6.16      0.48 o 
   0   7   4      182.50      176.86      1.79 o 
   1   7   4       22.16       21.05      0.73 o 
   2   7   4      191.15      200.55      1.98 o 
   3   7   4      110.83      109.17      1.60 o 
   4   7   4       51.36       52.85      1.16 o 
   5   7   4     1053.96     1024.24     10.08 o 
   6   7   4      588.50      568.65      5.86 o 
   7   7   4      529.10      508.21      5.31 o 
   8   7   4       89.16      102.53      1.60 o 
   9   7   4       85.43       91.45      1.51 o 
  10   7   4       31.16       26.72      0.95 o 
  11   7   4       39.24       37.43      1.12 o 
  12   7   4       44.03       34.67      1.13 o 
  13   7   4        6.11        6.32      0.65 o 
  14   7   4        0.01       -0.40      0.40 o 
  15   7   4       12.72        9.03      0.72 o 
  16   7   4       21.10       15.49      1.05 o 
  17   7   4       14.42       16.07      1.22 o 
  18   7   4       28.15       30.42      1.60 o 
 -17   8   4        3.19        1.44      1.12 o 
 -16   8   4       12.41       17.25      1.35 o 
 -15   8   4        0.84       -0.33      1.00 o 
 -14   8   4        7.69        7.84      1.11 o 
 -13   8   4        1.61        2.21      0.87 o 
 -12   8   4       15.64       11.09      0.82 o 
 -11   8   4      300.88      276.12      4.46 o 
 -10   8   4      102.37      114.80      2.01 o 
  -9   8   4       15.86       23.24      1.25 o 
  -8   8   4        0.13       -0.66      0.66 o 
  -7   8   4        0.54       -0.16      0.57 o 
  -6   8   4        3.87        2.54      0.60 o 
  -5   8   4        4.55        2.38      0.41 o 
  -4   8   4        5.29        2.67      0.41 o 
  -3   8   4       20.32       18.76      0.63 o 
  -2   8   4       34.31       35.44      0.88 o 
  -1   8   4      197.89      197.66      1.99 o 
   0   8   4        1.67        2.62      0.42 o 
   1   8   4        3.76        6.64      0.72 o 
   2   8   4      125.23      133.06      1.76 o 
   3   8   4        0.90       -0.56      0.56 o 
   4   8   4       15.37       13.17      0.98 o 
   5   8   4        9.36        8.52      0.67 o 
   6   8   4      240.83      261.66      2.94 o 
   7   8   4      474.59      461.63      4.85 o 
   8   8   4        0.43        1.77      0.61 o 
   9   8   4       27.06       18.40      0.84 o 
  10   8   4       27.76       25.81      0.95 o 
  11   8   4       10.66        5.49      0.65 o 
  12   8   4        0.44       -0.60      0.60 o 
  13   8   4        0.43       -0.56      0.56 o 
  14   8   4        4.48        3.62      0.63 o 
  15   8   4        9.99        8.59      0.85 o 
  16   8   4        2.01        1.65      1.00 o 
  17   8   4        3.44        2.92      1.31 o 
 -16   9   4        0.13       -0.49      1.13 o 
 -15   9   4        1.79        0.64      1.07 o 
 -14   9   4        8.02        9.33      1.23 o 
 -13   9   4        0.10        0.00      0.89 o 
 -12   9   4       12.53       14.03      1.06 o 
 -11   9   4       47.70       50.73      1.66 o 
 -10   9   4       19.49       19.38      1.06 o 
  -9   9   4       19.79       19.55      1.01 o 
  -8   9   4        7.15        6.59      0.75 o 
  -7   9   4       19.97       20.40      0.99 o 
  -6   9   4        0.87       -0.60      0.60 o 
  -5   9   4        8.07        8.43      0.62 o 
  -4   9   4        7.81        2.98      0.48 o 
  -3   9   4      129.34      118.25      1.94 o 
  -2   9   4       50.10       47.13      0.92 o 
  -1   9   4       20.42       19.15      0.78 o 
   0   9   4       76.85       71.33      1.27 o 
   1   9   4       52.26       51.58      1.11 o 
   2   9   4        0.01       -0.80      0.80 o 
   3   9   4        5.95        1.29      0.83 o 
   4   9   4        0.81       -0.57      0.57 o 
   5   9   4        0.04       -0.70      0.70 o 
   6   9   4        4.14        3.91      1.34 o 
   7   9   4       41.46       44.12      1.26 o 
   8   9   4      183.75      203.51      2.53 o 
   9   9   4       28.20       35.28      1.14 o 
  10   9   4        0.86        1.33      0.64 o 
  11   9   4        6.77        8.76      0.74 o 
  12   9   4        3.16        4.24      0.70 o 
  13   9   4        1.45       -0.60      0.60 o 
  14   9   4        0.58       -0.67      0.67 o 
  15   9   4        0.06       -0.34      0.91 o 
 -14  10   4        0.01       -0.82      0.98 o 
 -13  10   4       19.06       18.58      1.11 o 
 -12  10   4        2.67        5.00      0.99 o 
 -11  10   4        0.12        1.36      0.83 o 
 -10  10   4        0.05        0.77      0.79 o 
  -9  10   4       12.82       12.41      0.92 o 
  -8  10   4       13.85       12.71      0.91 o 
  -7  10   4        5.91        5.39      0.79 o 
  -6  10   4       24.79       19.54      1.02 o 
  -5  10   4      125.11      131.36      1.98 o 
  -4  10   4       26.08       25.44      1.29 o 
  -3  10   4       19.93       19.20      0.89 o 
  -2  10   4        3.26        2.64      0.52 o 
  -1  10   4        7.64        7.06      0.75 o 
   0  10   4       12.57       14.15      0.72 o 
   1  10   4        0.18       -0.55      0.55 o 
   2  10   4       22.41       20.93      0.89 o 
   3  10   4        6.68        2.49      0.66 o 
   4  10   4        0.16       -0.67      0.67 o 
   5  10   4       39.32       30.61      1.10 o 
   6  10   4       47.12       42.54      1.51 o 
   7  10   4       24.36       23.46      1.05 o 
   8  10   4       28.93       40.68      1.24 o 
   9  10   4       58.27       56.67      1.37 o 
  10  10   4       54.39       54.11      1.34 o 
  11  10   4        2.17        2.83      0.74 o 
  12  10   4        0.20       -0.69      0.69 o 
  13  10   4        1.01        0.64      0.78 o 
  14  10   4        0.01       -1.24      1.31 o 
 -12  11   4        0.60        0.62      0.92 o 
 -11  11   4        0.00        1.19      0.89 o 
 -10  11   4       13.81       15.80      1.06 o 
  -9  11   4       10.20       11.87      0.97 o 
  -8  11   4        1.85        4.28      0.85 o 
  -7  11   4        6.62        5.11      0.86 o 
  -6  11   4        8.86        8.79      0.89 o 
  -5  11   4       16.22       12.63      0.94 o 
  -4  11   4      109.24      118.30      2.85 o 
  -3  11   4      136.91      129.14      2.25 o 
  -2  11   4        0.12        1.11      0.76 o 
  -1  11   4       39.78       36.34      1.21 o 
   0  11   4        2.72        2.09      0.55 o 
   1  11   4        6.48        8.11      0.75 o 
   2  11   4       28.14       33.90      1.13 o 
   3  11   4        0.01       -0.69      0.69 o 
   4  11   4        0.98       -0.12      0.68 o 
   5  11   4        0.49        0.04      0.70 o 
   6  11   4        0.26        0.07      0.71 o 
   7  11   4        1.01        4.55      0.78 o 
   8  11   4        8.28        4.56      0.81 o 
   9  11   4        0.86        1.43      0.99 o 
  10  11   4       86.75      112.26      1.89 o 
  11  11   4       24.65       23.14      1.26 o 
  -9  12   4       19.02       18.95      1.15 o 
  -8  12   4        9.27       10.22      1.01 o 
  -7  12   4        8.13        5.88      0.94 o 
  -6  12   4        0.01       -0.14      0.82 o 
  -5  12   4       14.95       14.79      1.20 o 
  -4  12   4        0.28        1.05      0.92 o 
  -3  12   4       17.54       17.95      1.18 o 
  -2  12   4       32.45       36.63      1.62 o 
  -1  12   4        7.42        8.49      0.94 o 
   0  12   4        8.92        9.21      0.96 o 
   1  12   4       11.22       12.52      0.94 o 
   2  12   4        2.08        1.29      0.73 o 
   3  12   4        0.16       -0.72      0.72 o 
   4  12   4        0.27       -0.69      0.73 o 
   5  12   4        2.63        3.70      0.78 o 
   6  12   4        0.28       -0.74      0.74 o 
   7  12   4        0.68       -0.77      0.77 o 
   8  12   4        8.03        4.59      0.93 o 
   9  12   4        4.72        9.26      1.39 o 
  -5  13   4        0.05       -1.17      1.72 o 
  -4  13   4       10.56       11.55      1.62 o 
  -3  13   4        0.02        1.64      1.19 o 
  -2  13   4       27.18       29.76      1.58 o 
  -1  13   4       30.29       29.94      1.63 o 
   0  13   4        2.63        3.50      0.99 o 
   1  13   4        0.91        1.24      1.04 o 
   2  13   4       13.75       14.88      1.25 o 
   3  13   4       13.43       15.43      1.13 o 
   4  13   4        8.78        8.61      1.03 o 
 -21   1   5       65.66       88.88      3.65 o 
 -20   1   5        0.16        0.73      1.13 o 
 -19   1   5       33.27       37.03      1.62 o 
 -18   1   5       84.82       95.12      2.23 o 
 -17   1   5        6.23        5.72      1.09 o 
 -16   1   5      308.77      278.85      3.51 o 
 -15   1   5      238.05      193.35      2.63 o 
 -14   1   5       13.12        9.34      0.65 o 
 -13   1   5       13.04       11.67      0.65 o 
 -12   1   5       21.07       17.27      0.80 o 
 -11   1   5        0.92       -0.13      0.40 o 
 -10   1   5      186.76      206.91      2.60 o 
  -9   1   5       87.77       82.56      1.33 o 
  -8   1   5     1141.46     1170.86     11.39 o 
  -7   1   5      453.73      443.54      4.60 o 
  -6   1   5      622.16      646.24      5.95 o 
  -5   1   5      182.81      159.17      1.48 o 
  -4   1   5       29.68       26.30      0.47 o 
  -3   1   5       48.83       46.91      0.62 o 
  -2   1   5      171.83      183.49      2.65 o 
  -1   1   5      103.57       84.33      0.89 o 
   0   1   5       10.20       11.11      0.40 o 
   1   1   5      148.79      158.12      1.78 o 
   2   1   5      993.93     1053.72      9.35 o 
   3   1   5       44.59       42.67      0.79 o 
   4   1   5      474.00      457.98      4.25 o 
   5   1   5        0.00        2.58      0.31 o 
   6   1   5        0.47        0.88      0.28 o 
   7   1   5       36.02       43.46      0.66 o 
   8   1   5        2.10        1.73      0.26 o 
   9   1   5       18.13       16.53      0.52 o 
  10   1   5       65.01       62.90      1.02 o 
  11   1   5      625.30      629.08      5.81 o 
  12   1   5       72.54       68.85      1.63 o 
  13   1   5      157.28      176.50      2.36 o 
  14   1   5      190.29      176.21      2.37 o 
  15   1   5       41.13       43.00      1.41 o 
  16   1   5       38.01       31.19      1.34 o 
  17   1   5       52.67       63.24      1.72 o 
  18   1   5        0.78       -0.15      0.77 o 
  19   1   5        0.46       -0.92      0.92 o 
  20   1   5        0.21       -0.07      1.77 o 
 -21   2   5        0.99        1.06      1.60 o 
 -20   2   5       14.13       13.80      1.20 o 
 -19   2   5       28.08       32.32      1.56 o 
 -18   2   5       32.54       34.23      1.64 o 
 -17   2   5        0.34        2.98      0.88 o 
 -16   2   5       41.27       55.14      2.12 o 
 -15   2   5      247.31      223.71      2.97 o 
 -14   2   5      221.86      205.16      2.72 o 
 -13   2   5       14.80       14.08      0.82 o 
 -12   2   5       12.64       13.93      0.69 o 
 -11   2   5       70.54       61.94      1.19 o 
 -10   2   5        5.00        6.04      0.59 o 
  -9   2   5       20.23       15.83      0.71 o 
  -8   2   5        2.61        2.47      0.33 o 
  -7   2   5       19.19       26.03      0.66 o 
  -6   2   5      596.51      619.30      5.40 o 
  -5   2   5      356.53      352.27      3.17 o 
  -4   2   5       84.07       91.99      0.98 o 
  -3   2   5      201.55      204.32      1.84 o 
  -2   2   5       30.80       28.50      0.91 o 
  -1   2   5       29.41       35.63      1.18 o 
   0   2   5     2236.54     2241.22     24.85 o 
   1   2   5       42.08       31.56      0.91 o 
   2   2   5      170.85      169.09      1.67 o 
   3   2   5      242.10      291.06      2.54 o 
   4   2   5      342.45      353.94      3.04 o 
   5   2   5       16.14       16.62      0.78 o 
   6   2   5      319.27      343.30      2.98 o 
   7   2   5      142.31      141.64      1.42 o 
   8   2   5       15.43       15.62      0.50 o 
   9   2   5      136.97      128.11      1.36 o 
  10   2   5       54.49       51.45      1.06 o 
  11   2   5        6.56        8.73      0.70 o 
  12   2   5      207.88      204.04      2.68 o 
  13   2   5       50.38       46.16      2.50 o 
  14   2   5       33.53       30.73      2.03 o 
  15   2   5        0.46        0.13      0.61 o 
  16   2   5        4.33        2.37      0.90 o 
  17   2   5        4.05        3.22      0.87 o 
  18   2   5       18.29       24.57      1.86 o 
  19   2   5        3.82        2.81      1.29 o 
  20   2   5        4.04        2.62      1.93 o 
 -21   3   5        0.48       -1.41      1.41 o 
 -20   3   5        0.18       -0.60      0.97 o 
 -19   3   5       65.97       67.77      2.02 o 
 -18   3   5        2.14        4.79      1.01 o 
 -17   3   5       60.89       59.67      1.81 o 
 -16   3   5      208.92      228.19      3.85 o 
 -15   3   5       19.27       22.80      1.34 o 
 -14   3   5        7.59        9.26      0.91 o 
 -13   3   5        9.82        6.94      0.64 o 
 -12   3   5       31.71       27.66      1.04 o 
 -11   3   5        5.86        5.18      0.86 o 
 -10   3   5        5.78        5.24      0.52 o 
  -9   3   5        0.98        1.53      0.33 o 
  -8   3   5        0.38        3.67      0.39 o 
  -7   3   5       29.79       36.52      0.78 o 
  -6   3   5     1059.23     1071.89      9.18 o 
  -5   3   5       94.90      104.05      1.11 o 
  -4   3   5       88.82       77.48      1.13 o 
  -3   3   5        0.65        2.68      0.25 o 
  -2   3   5       13.94       11.67      0.38 o 
  -1   3   5        0.02        0.26      0.26 o 
   0   3   5      557.05      557.07      4.64 o 
   1   3   5      517.33      611.75      5.69 o 
   2   3   5      407.06      435.33      3.69 o 
   3   3   5      148.19      122.88      1.35 o 
   4   3   5       50.04       39.47      1.10 o 
   5   3   5       51.68       58.44      0.81 o 
   6   3   5      457.29      461.99      3.93 o 
   7   3   5       10.43        6.58      0.34 o 
   8   3   5      140.11      145.11      1.58 o 
   9   3   5        9.10        9.04      0.47 o 
  10   3   5      375.64      380.40      4.03 o 
  11   3   5      170.03      181.05      2.80 o 
  12   3   5        0.00        0.32      0.82 o 
  13   3   5       79.98       78.39      2.13 o 
  14   3   5        2.20        1.25      0.55 o 
  15   3   5        0.44       -0.40      0.65 o 
  16   3   5        0.06       -0.66      0.66 o 
  17   3   5        3.60        4.14      0.69 o 
  18   3   5        9.50       11.01      1.17 o 
  19   3   5        0.32        0.46      1.30 o 
  20   3   5        1.86        2.86      1.45 o 
 -20   4   5        0.19       -1.00      1.00 o 
 -19   4   5       11.58        6.89      1.08 o 
 -18   4   5       22.08       17.38      1.36 o 
 -17   4   5       19.08       18.45      1.24 o 
 -16   4   5       47.60       43.52      1.61 o 
 -15   4   5       59.99       45.90      1.64 o 
 -14   4   5        4.91        7.79      1.14 o 
 -13   4   5       15.43       15.82      1.06 o 
 -12   4   5       44.02       40.88      1.27 o 
 -11   4   5      304.79      290.55      3.57 o 
 -10   4   5      429.92      419.04      4.46 o 
  -9   4   5        4.02        4.14      0.47 o 
  -8   4   5      285.79      304.28      3.10 o 
  -7   4   5       19.22       19.01      0.81 o 
  -6   4   5       66.47       65.44      0.94 o 
  -5   4   5       71.91       62.14      0.91 o 
  -4   4   5       20.46       16.64      0.50 o 
  -3   4   5       75.01       85.34      0.99 o 
  -2   4   5        9.89       17.61      0.50 o 
  -1   4   5        1.01        1.99      0.38 o 
   0   4   5        0.02        0.40      0.23 o 
   1   4   5       53.81       53.75      0.85 o 
   2   4   5      521.79      579.34      4.84 o 
   3   4   5       32.37       37.48      0.68 o 
   4   4   5        8.31       11.20      0.46 o 
   5   4   5        4.37        2.07      0.40 o 
   6   4   5       49.75       41.68      0.73 o 
   7   4   5      392.34      355.71      3.79 o 
   8   4   5      354.26      361.43      3.63 o 
   9   4   5        3.41        7.04      0.78 o 
  10   4   5       33.51       34.57      1.57 o 
  11   4   5      113.05       93.00      1.81 o 
  12   4   5       19.18       18.12      0.80 o 
  13   4   5        0.14       -0.50      0.50 o 
  14   4   5        9.67        9.38      0.70 o 
  15   4   5       18.60       18.84      0.95 o 
  16   4   5        1.32       -0.17      0.61 o 
  17   4   5       11.16        8.89      0.77 o 
  18   4   5        6.03        8.00      0.87 o 
  19   4   5        0.11        0.10      1.10 o 
 -20   5   5        5.26        2.48      1.58 o 
 -19   5   5        6.78        3.22      1.07 o 
 -18   5   5        0.31       -0.43      0.97 o 
 -17   5   5        0.64       -0.02      0.93 o 
 -16   5   5        1.59       -0.80      0.88 o 
 -15   5   5      129.32      137.21      2.78 o 
 -14   5   5        3.57        1.38      0.87 o 
 -13   5   5        3.95        5.24      0.90 o 
 -12   5   5      130.64      138.27      2.68 o 
 -11   5   5       18.13       26.18      1.82 o 
 -10   5   5      774.52      803.76      7.55 o 
  -9   5   5     1704.73     1669.57     15.11 o 
  -8   5   5       36.47       40.36      0.96 o 
  -7   5   5       60.40       63.80      1.15 o 
  -6   5   5      384.42      351.03      4.69 o 
  -5   5   5      127.67      135.56      2.45 o 
  -4   5   5       72.31       74.35      0.95 o 
  -3   5   5       29.67       27.85      0.60 o 
  -2   5   5        9.13        3.83      0.32 o 
  -1   5   5      126.47      131.91      2.15 o 
   0   5   5        6.19        3.28      0.47 o 
   1   5   5      296.66      318.33      2.85 o 
   2   5   5      373.34      355.18      3.14 o 
   3   5   5        0.20        0.23      0.34 o 
   4   5   5      165.48      140.13      1.48 o 
   5   5   5        6.62        7.69      0.44 o 
   6   5   5      560.34      581.10      5.57 o 
   7   5   5      743.97      743.22      7.01 o 
   8   5   5      577.25      558.03      5.40 o 
   9   5   5       60.88       63.25      1.83 o 
  10   5   5      103.51       96.20      1.51 o 
  11   5   5       49.85       50.13      1.19 o 
  12   5   5        0.04       -0.51      0.51 o 
  13   5   5        0.71        0.13      0.56 o 
  14   5   5        1.52        1.90      0.61 o 
  15   5   5       24.97       23.01      1.03 o 
  16   5   5        9.51        7.13      0.75 o 
  17   5   5       19.82       13.93      0.88 o 
  18   5   5       27.85       31.79      1.58 o 
  19   5   5        3.11       -0.44      0.97 o 
 -19   6   5        2.95        3.89      1.14 o 
 -18   6   5        1.41       -0.53      0.98 o 
 -17   6   5        0.03       -0.89      0.89 o 
 -16   6   5       16.60       14.02      1.19 o 
 -15   6   5        0.01       -0.88      0.88 o 
 -14   6   5       32.86       29.52      1.52 o 
 -13   6   5       60.58       59.72      1.85 o 
 -12   6   5       22.45       24.41      1.44 o 
 -11   6   5        0.12        4.31      0.73 o 
 -10   6   5      715.90      734.86      8.16 o 
  -9   6   5      365.39      348.61      3.64 o 
  -8   6   5      181.53      207.26      3.51 o 
  -7   6   5       82.49       73.81      1.19 o 
  -6   6   5       56.70       55.74      1.02 o 
  -5   6   5       89.52       84.17      1.20 o 
  -4   6   5       11.51       11.27      0.54 o 
  -3   6   5       35.34       32.44      0.80 o 
  -2   6   5        3.21        1.57      0.33 o 
  -1   6   5       45.67       42.53      1.07 o 
   0   6   5        3.73        4.14      0.38 o 
   1   6   5        3.27        6.03      0.41 o 
   2   6   5       30.71       25.33      0.86 o 
   3   6   5       79.36       83.69      1.14 o 
   4   6   5      541.65      518.60      5.06 o 
   5   6   5       91.55       75.90      1.27 o 
   6   6   5      419.03      415.75      4.18 o 
   7   6   5      130.37      127.85      1.81 o 
   8   6   5       82.50       85.16      1.38 o 
   9   6   5        5.11        4.10      0.59 o 
  10   6   5        0.82        0.25      0.53 o 
  11   6   5       28.73       32.13      1.08 o 
  12   6   5        0.97       -0.15      0.57 o 
  13   6   5       14.26       10.43      0.76 o 
  14   6   5        3.99        3.40      0.68 o 
  15   6   5        8.98       10.70      0.79 o 
  16   6   5       19.48       22.84      1.09 o 
  17   6   5       19.88       18.73      1.12 o 
  18   6   5        0.07       -0.96      0.96 o 
 -18   7   5        0.39       -1.27      1.27 o 
 -17   7   5        0.41       -1.03      1.03 o 
 -16   7   5        0.48       -0.98      0.98 o 
 -15   7   5        0.44       -0.19      0.97 o 
 -14   7   5        0.07       -0.67      0.93 o 
 -13   7   5       58.49       46.79      1.74 o 
 -12   7   5      208.96      216.25      3.80 o 
 -11   7   5      319.39      301.78      3.86 o 
 -10   7   5      289.93      293.28      4.66 o 
  -9   7   5       77.47       65.99      2.94 o 
  -8   7   5      134.52      130.60      2.06 o 
  -7   7   5       79.06       81.22      1.31 o 
  -6   7   5        0.75        1.15      0.46 o 
  -5   7   5       14.61       14.29      0.56 o 
  -4   7   5       13.20        6.67      0.52 o 
  -3   7   5        0.10        0.31      0.36 o 
  -2   7   5        3.14        1.66      0.32 o 
  -1   7   5       63.62       67.75      1.05 o 
   0   7   5        1.15        0.42      0.38 o 
   1   7   5      106.11       99.47      1.25 o 
   2   7   5      174.82      178.76      1.99 o 
   3   7   5       11.31       13.65      0.79 o 
   4   7   5      205.62      188.68      2.25 o 
   5   7   5       50.41       50.34      1.14 o 
   6   7   5      101.23       82.63      1.40 o 
   7   7   5        3.09        4.29      0.63 o 
   8   7   5       17.14       16.99      1.12 o 
   9   7   5        0.68        0.92      0.71 o 
  10   7   5       41.14       41.84      1.15 o 
  11   7   5        2.92        1.66      0.65 o 
  12   7   5        2.13        0.57      0.63 o 
  13   7   5        1.01       -0.63      0.63 o 
  14   7   5        4.00        3.62      0.73 o 
  15   7   5        1.29       -0.09      0.70 o 
  16   7   5        0.17       -0.16      0.82 o 
  17   7   5       18.55       19.49      1.33 o 
 -17   8   5        2.41        1.80      1.36 o 
 -16   8   5        9.06        7.93      1.27 o 
 -15   8   5        4.24        3.32      1.11 o 
 -14   8   5       24.52       26.02      1.54 o 
 -13   8   5      135.90      139.83      3.01 o 
 -12   8   5        0.23        1.95      0.90 o 
 -11   8   5       25.96       26.67      1.55 o 
 -10   8   5      171.68      163.52      2.73 o 
  -9   8   5       11.92       14.66      0.89 o 
  -8   8   5       14.98       12.79      0.85 o 
  -7   8   5        3.24        3.17      0.67 o 
  -6   8   5       32.86       24.48      0.87 o 
  -5   8   5        0.15       -0.48      0.48 o 
  -4   8   5       34.86       31.52      0.79 o 
  -3   8   5       59.56       46.93      1.02 o 
  -2   8   5       21.45       14.89      0.83 o 
  -1   8   5       28.97       24.79      0.76 o 
   0   8   5      208.20      195.93      2.12 o 
   1   8   5       13.00       11.66      0.70 o 
   2   8   5       26.66       19.29      1.06 o 
   3   8   5       22.07       17.30      0.88 o 
   4   8   5        6.95        7.65      0.89 o 
   5   8   5        0.07        1.33      1.08 o 
   6   8   5        0.02        4.52      0.96 o 
   7   8   5      773.34      824.53      9.11 o 
   8   8   5       59.85       56.28      1.27 o 
   9   8   5       16.07       22.49      1.00 o 
  10   8   5       53.29       51.68      1.40 o 
  11   8   5        0.32        1.25      0.71 o 
  12   8   5        3.46        3.87      0.74 o 
  13   8   5        1.36        2.09      0.77 o 
  14   8   5        2.85        5.95      0.82 o 
  15   8   5        1.52       -0.37      0.75 o 
  16   8   5        6.52        3.46      1.04 o 
 -15   9   5       31.86       29.89      1.87 o 
 -14   9   5        8.36        6.60      1.22 o 
 -13   9   5        3.56        3.61      1.11 o 
 -12   9   5       67.88       61.50      1.64 o 
 -11   9   5        5.38        9.25      1.20 o 
 -10   9   5        0.22        0.28      0.96 o 
  -9   9   5       24.84       27.39      1.24 o 
  -8   9   5       14.76       11.37      0.88 o 
  -7   9   5        0.00       -0.66      0.66 o 
  -6   9   5        0.01       -0.66      0.66 o 
  -5   9   5        1.42        0.66      0.68 o 
  -4   9   5       12.16        9.48      0.57 o 
  -3   9   5        1.36        2.89      0.57 o 
  -2   9   5      285.33      269.32      7.29 o 
  -1   9   5       12.42       10.95      0.59 o 
   0   9   5       17.58       15.44      0.94 o 
   1   9   5        8.60        6.46      0.68 o 
   2   9   5        8.90        8.37      0.67 o 
   3   9   5        0.81       -0.82      0.82 o 
   4   9   5        3.84        5.96      1.07 o 
   5   9   5       95.44       83.11      1.60 o 
   6   9   5       59.78       48.45      1.35 o 
   7   9   5       61.22       50.21      1.37 o 
   8   9   5        6.62        8.99      0.90 o 
   9   9   5       57.05       64.39      1.58 o 
  10   9   5       18.56       13.39      0.96 o 
  11   9   5       15.33       10.69      0.92 o 
  12   9   5       21.05       26.75      1.22 o 
  13   9   5       18.92       25.41      1.22 o 
  14   9   5        0.24        0.19      0.79 o 
 -13  10   5        0.22        1.38      1.16 o 
 -12  10   5        7.53        8.11      1.07 o 
 -11  10   5        6.65       10.30      0.98 o 
 -10  10   5        5.36        6.11      0.90 o 
  -9  10   5        3.64        4.86      0.86 o 
  -8  10   5        0.89        1.46      0.78 o 
  -7  10   5        1.61        0.20      0.77 o 
  -6  10   5        0.06       -0.71      0.71 o 
  -5  10   5        6.56        4.16      0.79 o 
  -4  10   5      182.77      172.78      2.61 o 
  -3  10   5       65.45       61.68      1.38 o 
  -2  10   5       92.45       97.05      1.86 o 
  -1  10   5       13.86       14.11      0.78 o 
   0  10   5       31.26       29.63      1.05 o 
   1  10   5        3.23        2.97      0.65 o 
   2  10   5        0.17       -0.58      0.58 o 
   3  10   5        0.06       -0.60      0.60 o 
   4  10   5        3.24        1.20      0.67 o 
   5  10   5       17.61       11.22      0.81 o 
   6  10   5        9.46       10.23      0.82 o 
   7  10   5        0.00       -0.07      0.72 o 
   8  10   5        2.77        3.93      0.82 o 
   9  10   5       19.28       24.20      1.13 o 
  10  10   5       30.11       31.08      1.36 o 
  11  10   5        7.93        4.08      0.90 o 
  12  10   5       10.20       10.25      1.17 o 
 -11  11   5        0.09       -0.28      0.90 o 
 -10  11   5       12.73       14.29      1.08 o 
  -9  11   5        4.98        3.12      0.91 o 
  -8  11   5       10.18        8.38      0.96 o 
  -7  11   5       10.22       10.37      0.97 o 
  -6  11   5       32.61       32.62      1.35 o 
  -5  11   5        1.14        1.53      0.81 o 
  -4  11   5       38.52       45.17      1.85 o 
  -3  11   5       33.54       36.96      1.74 o 
  -2  11   5       60.31       49.31      1.48 o 
  -1  11   5        7.82        8.68      0.90 o 
   0  11   5        0.30       -0.63      0.63 o 
   1  11   5        5.62        4.86      0.73 o 
   2  11   5        2.16        1.15      0.68 o 
   3  11   5        0.43       -0.68      0.68 o 
   4  11   5        3.80        1.03      0.72 o 
   5  11   5        3.17        0.99      0.76 o 
   6  11   5       14.24       13.90      0.91 o 
   7  11   5        3.67        1.35      0.81 o 
   8  11   5       10.62       11.19      1.01 o 
   9  11   5       12.88       14.33      1.10 o 
  10  11   5        1.95       -1.11      1.14 o 
  -8  12   5        0.00       -0.89      0.89 o 
  -7  12   5       10.55       12.28      1.06 o 
  -6  12   5        2.15        2.36      1.01 o 
  -5  12   5        0.24        0.88      1.10 o 
  -4  12   5       20.40       18.08      1.50 o 
  -3  12   5       44.67       50.04      2.00 o 
  -2  12   5        2.30        2.47      0.88 o 
  -1  12   5        9.67       10.61      1.01 o 
   0  12   5        0.10       -0.83      0.83 o 
   1  12   5       10.51       11.56      0.87 o 
   2  12   5        0.94        0.65      0.73 o 
   3  12   5        7.74        6.76      0.82 o 
   4  12   5       10.03       11.82      0.92 o 
   5  12   5       16.74       21.61      1.07 o 
   6  12   5        0.55        0.21      0.87 o 
   7  12   5        1.57        0.58      0.96 o 
 -21   0   6        0.06        1.57      2.56 o 
 -20   0   6      129.59      144.99      6.75 o 
 -19   0   6      163.45      167.01      4.56 o 
 -18   0   6        0.34        2.33      1.73 o 
 -17   0   6       16.71       12.57      1.17 o 
 -16   0   6        6.17        9.95      1.06 o 
 -15   0   6        7.54        9.93      1.24 o 
 -14   0   6       29.46       36.60      1.64 o 
 -13   0   6      120.47      131.94      2.83 o 
 -12   0   6        7.86        4.40      0.83 o 
 -11   0   6      708.62      759.33     11.72 o 
 -10   0   6       58.17       65.82      1.82 o 
  -9   0   6       99.37       99.86      2.24 o 
  -8   0   6        0.11        1.21      0.60 o 
  -7   0   6        5.58        3.89      0.43 o 
  -6   0   6      148.16      148.31      3.30 o 
  -5   0   6      433.67      470.74      6.22 o 
  -4   0   6      195.77      180.67      2.37 o 
  -3   0   6        7.24        7.86      0.43 o 
  -2   0   6       18.46       13.49      0.64 o 
  -1   0   6        5.60        3.20      0.78 o 
   0   0   6      378.03      385.98      5.17 o 
   1   0   6     3908.12     4112.93     68.93 o 
   2   0   6      286.69      375.33      5.06 o 
   3   0   6        0.09        0.66      0.38 o 
   4   0   6      259.15      253.81      3.61 o 
   5   0   6        4.73        4.71      0.64 o 
   6   0   6      197.53      209.90      3.12 o 
   7   0   6        7.44       10.27      0.63 o 
   8   0   6        1.12        1.21      0.49 o 
   9   0   6        1.90        0.79      0.56 o 
  10   0   6        1.06        2.36      0.68 o 
  11   0   6        1.51        5.46      0.78 o 
  12   0   6       21.03       21.71      1.64 o 
  13   0   6      284.54      270.80      5.77 o 
  14   0   6       13.56       14.12      1.30 o 
  15   0   6       29.89       29.12      1.89 o 
  16   0   6       36.44       43.01      2.16 o 
  17   0   6        0.00       -0.87      1.08 o 
  18   0   6        0.00        0.67      1.19 o 
  19   0   6        9.24        9.88      1.51 o 
 -20   1   6       40.57       52.52      2.35 o 
 -19   1   6        0.40        1.87      0.98 o 
 -18   1   6       16.48       22.16      1.54 o 
 -17   1   6        0.63        0.17      0.65 o 
 -16   1   6        4.06        0.86      0.62 o 
 -15   1   6       21.68       12.43      0.77 o 
 -14   1   6      203.47      184.23      2.57 o 
 -13   1   6      102.72       89.63      1.61 o 
 -12   1   6       28.55       31.68      1.02 o 
 -11   1   6      177.94      181.35      2.45 o 
 -10   1   6       35.98       42.49      1.06 o 
  -9   1   6      122.40      111.73      1.68 o 
  -8   1   6      381.16      396.59      4.99 o 
  -7   1   6       45.61       45.00      0.87 o 
  -6   1   6       42.60       42.31      0.69 o 
  -5   1   6        0.11        0.87      0.22 o 
  -4   1   6      101.06      101.40      1.15 o 
  -3   1   6       11.09       15.10      1.06 o 
  -2   1   6      772.06      723.34     11.54 o 
  -1   1   6        4.44        9.43      0.40 o 
   0   1   6      608.49      601.40      5.88 o 
   1   1   6      619.46      577.52      5.31 o 
   2   1   6       75.66       73.89      1.03 o 
   3   1   6       14.88       22.80      0.61 o 
   4   1   6       17.20       21.61      0.62 o 
   5   1   6        0.51        0.54      0.29 o 
   6   1   6       13.95       15.27      0.58 o 
   7   1   6       48.68       51.96      0.90 o 
   8   1   6       17.26       16.14      0.61 o 
   9   1   6        0.99       -0.39      0.56 o 
  10   1   6      189.85      177.24      2.04 o 
  11   1   6      248.19      236.68      2.73 o 
  12   1   6       67.15       68.49      2.13 o 
  13   1   6        1.23        0.93      0.85 o 
  14   1   6        3.40        4.27      0.87 o 
  15   1   6       20.70       22.29      1.40 o 
  16   1   6        7.65        8.05      0.90 o 
  17   1   6       15.19       17.87      1.11 o 
  18   1   6        9.38        7.52      0.98 o 
  19   1   6       20.43       26.95      1.48 o 
 -20   2   6       34.08       49.05      1.93 o 
 -19   2   6        1.59        4.28      1.04 o 
 -18   2   6       93.03       86.49      2.24 o 
 -17   2   6       52.08       55.71      1.80 o 
 -16   2   6       49.67       49.95      1.47 o 
 -15   2   6        1.41        0.23      0.63 o 
 -14   2   6       12.21       19.19      0.94 o 
 -13   2   6       15.97       12.72      0.95 o 
 -12   2   6      214.40      217.74      3.14 o 
 -11   2   6      125.21      113.01      1.97 o 
 -10   2   6        5.71        3.92      0.55 o 
  -9   2   6      173.13      160.20      2.19 o 
  -8   2   6      457.76      470.31      4.87 o 
  -7   2   6        0.16        0.71      0.51 o 
  -6   2   6       21.46       16.94      0.71 o 
  -5   2   6        0.04        0.22      0.23 o 
  -4   2   6       11.21       13.54      0.55 o 
  -3   2   6     1591.25     1474.16     11.82 o 
  -2   2   6        4.54        2.38      0.34 o 
  -1   2   6      440.95      465.06      4.13 o 
   0   2   6       19.66       21.54      0.96 o 
   1   2   6       21.48       28.76      1.30 o 
   2   2   6      163.24      159.63      1.75 o 
   3   2   6        3.00        4.55      0.35 o 
   4   2   6       11.17       10.53      0.50 o 
   5   2   6      213.46      242.97      2.49 o 
   6   2   6        1.85        0.52      0.32 o 
   7   2   6       21.13       22.89      0.69 o 
   8   2   6       11.53       13.80      0.57 o 
   9   2   6      230.06      237.32      2.52 o 
  10   2   6      207.73      221.62      2.81 o 
  11   2   6      225.51      217.06      2.77 o 
  12   2   6      122.93      130.41      1.94 o 
  13   2   6        0.20       -0.27      0.54 o 
  14   2   6        2.35        2.48      0.61 o 
  15   2   6       23.69       20.82      0.96 o 
  16   2   6        4.43        4.75      0.84 o 
  17   2   6        0.02        0.73      0.82 o 
  18   2   6        0.89        0.75      0.87 o 
  19   2   6        0.07        1.46      0.94 o 
 -20   3   6       11.08       17.04      1.35 o 
 -19   3   6       20.79       31.13      1.67 o 
 -18   3   6       22.90       22.53      1.42 o 
 -17   3   6       35.98       34.74      1.57 o 
 -16   3   6       36.96       43.28      1.60 o 
 -15   3   6       56.43       56.72      1.73 o 
 -14   3   6       72.65       67.63      1.50 o 
 -13   3   6        4.89        6.05      0.67 o 
 -12   3   6        8.93        8.10      0.66 o 
 -11   3   6       24.27       21.23      1.12 o 
 -10   3   6       99.72       96.24      1.62 o 
  -9   3   6      244.82      235.87      3.30 o 
  -8   3   6      415.05      394.79      3.90 o 
  -7   3   6      517.66      498.73      4.79 o 
  -6   3   6        0.12        1.15      0.35 o 
  -5   3   6      213.09      209.91      1.96 o 
  -4   3   6       75.37       88.24      1.03 o 
  -3   3   6      193.56      203.06      2.14 o 
  -2   3   6      352.78      375.10      3.41 o 
  -1   3   6       52.99       62.78      1.52 o 
   0   3   6       30.20       42.05      1.06 o 
   1   3   6      159.27      148.43      1.56 o 
   2   3   6        7.04       10.73      0.49 o 
   3   3   6        0.00        1.10      0.33 o 
   4   3   6        8.91       10.27      0.46 o 
   5   3   6        1.33        0.53      0.33 o 
   6   3   6        6.19        4.03      0.41 o 
   7   3   6       21.31       27.06      1.14 o 
   8   3   6      198.11      195.72      2.34 o 
   9   3   6      342.80      323.83      3.81 o 
  10   3   6       67.92       74.05      1.44 o 
  11   3   6       19.30       29.23      1.19 o 
  12   3   6        3.56        6.42      0.63 o 
  13   3   6       45.90       39.44      1.12 o 
  14   3   6       42.18       47.72      1.23 o 
  15   3   6        5.49        5.98      0.71 o 
  16   3   6        0.27        0.34      0.64 o 
  17   3   6        0.12        0.11      0.72 o 
  18   3   6       14.76       12.19      1.07 o 
  19   3   6        8.77       10.48      1.29 o 
 -19   4   6       14.69       14.52      1.29 o 
 -18   4   6        0.00       -0.92      0.92 o 
 -17   4   6        2.90        2.89      0.99 o 
 -16   4   6       22.72       22.26      1.72 o 
 -15   4   6       46.15       43.75      1.63 o 
 -14   4   6       12.18       12.26      1.02 o 
 -13   4   6       53.14       46.14      1.55 o 
 -12   4   6       10.74       11.78      0.79 o 
 -11   4   6        0.62       -0.56      0.56 o 
 -10   4   6       76.23       71.99      2.40 o 
  -9   4   6      322.52      301.92      4.92 o 
  -8   4   6       96.17       95.21      1.40 o 
  -7   4   6      297.67      296.25      3.07 o 
  -6   4   6        1.55        1.85      0.41 o 
  -5   4   6       65.40       57.55      1.03 o 
  -4   4   6      235.86      219.89      4.36 o 
  -3   4   6      156.90      168.74      1.68 o 
  -2   4   6        2.02        1.38      0.30 o 
  -1   4   6       27.14       29.85      0.63 o 
   0   4   6        0.04        0.35      0.29 o 
   1   4   6      269.57      262.92      2.71 o 
   2   4   6      320.48      307.30      2.90 o 
   3   4   6       77.86       84.19      1.20 o 
   4   4   6        4.60       10.21      0.51 o 
   5   4   6       79.01       82.87      1.20 o 
   6   4   6      213.17      190.05      2.11 o 
   7   4   6      507.94      466.41      5.23 o 
   8   4   6      533.62      526.05      5.84 o 
   9   4   6       97.21       97.42      1.68 o 
  10   4   6       64.70       67.55      1.38 o 
  11   4   6       13.37        9.74      0.70 o 
  12   4   6        3.87        2.83      0.60 o 
  13   4   6        0.56        2.05      0.61 o 
  14   4   6       55.72       51.08      1.36 o 
  15   4   6        0.50        1.34      0.64 o 
  16   4   6        4.55        3.43      0.70 o 
  17   4   6        2.53        1.94      0.73 o 
  18   4   6        9.99       12.16      0.98 o 
 -19   5   6        3.66        0.28      1.11 o 
 -18   5   6        0.04       -0.96      0.96 o 
 -17   5   6        8.09        8.27      1.09 o 
 -16   5   6        1.33        0.06      0.90 o 
 -15   5   6        9.03        6.76      1.00 o 
 -14   5   6        3.18        2.37      0.92 o 
 -13   5   6        7.63        7.22      0.94 o 
 -12   5   6        0.53        0.35      0.79 o 
 -11   5   6       58.37       66.28      1.43 o 
 -10   5   6      204.80      198.76      2.71 o 
  -9   5   6      257.23      258.26      2.90 o 
  -8   5   6       80.89       75.55      1.53 o 
  -7   5   6      242.94      236.29      4.72 o 
  -6   5   6       20.26       15.68      0.84 o 
  -5   5   6       14.42       14.48      0.60 o 
  -4   5   6      188.13      180.70      1.81 o 
  -3   5   6        0.78        0.81      0.34 o 
  -2   5   6        0.00       -0.30      0.30 o 
  -1   5   6      104.74       88.10      1.26 o 
   0   5   6        7.78        6.74      0.46 o 
   1   5   6        2.45        1.63      0.37 o 
   2   5   6       25.54       28.67      1.04 o 
   3   5   6       30.27       20.86      1.11 o 
   4   5   6       12.96       13.51      0.63 o 
   5   5   6        5.44        3.88      0.60 o 
   6   5   6      166.05      166.98      2.32 o 
   7   5   6      300.17      305.96      3.71 o 
   8   5   6        0.67        5.79      0.88 o 
   9   5   6       14.08        8.96      0.73 o 
  10   5   6       29.13       27.93      1.09 o 
  11   5   6       11.70       13.64      0.78 o 
  12   5   6       22.47       16.75      0.84 o 
  13   5   6        0.04       -0.21      0.62 o 
  14   5   6       42.98       41.11      1.24 o 
  15   5   6        0.01       -0.55      0.65 o 
  16   5   6        5.51        8.52      0.81 o 
  17   5   6        0.01       -0.31      0.71 o 
 -18   6   6        3.74        3.53      1.16 o 
 -17   6   6        3.17        4.66      1.10 o 
 -16   6   6        2.90        3.90      1.05 o 
 -15   6   6        2.42        3.12      0.99 o 
 -14   6   6        8.35        6.74      1.02 o 
 -13   6   6        7.72        5.30      1.00 o 
 -12   6   6      205.46      194.61      3.46 o 
 -11   6   6       45.94       51.62      1.69 o 
 -10   6   6       15.35       19.38      1.30 o 
  -9   6   6       72.82       86.81      1.44 o 
  -8   6   6        7.17        9.14      0.77 o 
  -7   6   6        1.52        1.69      0.81 o 
  -6   6   6        1.85        0.40      0.39 o 
  -5   6   6        3.98        4.02      0.48 o 
  -4   6   6        3.18        3.76      0.41 o 
  -3   6   6        2.06        0.63      0.36 o 
  -2   6   6      121.29      105.06      1.27 o 
  -1   6   6       23.52       21.18      0.89 o 
   0   6   6       35.30       27.93      1.04 o 
   1   6   6       73.63       81.25      1.13 o 
   2   6   6      169.05      159.12      1.72 o 
   3   6   6      363.63      349.15      3.56 o 
   4   6   6       62.32       66.48      1.44 o 
   5   6   6       40.80       41.62      1.22 o 
   6   6   6       14.85       14.63      0.84 o 
   7   6   6      583.27      556.43      6.22 o 
   8   6   6      558.27      522.54      5.89 o 
   9   6   6      319.60      321.03      3.92 o 
  10   6   6       30.39       36.93      1.22 o 
  11   6   6        0.13       -0.02      0.64 o 
  12   6   6       12.18       10.07      0.81 o 
  13   6   6        3.65        3.07      0.70 o 
  14   6   6        0.09       -0.68      0.68 o 
  15   6   6        1.21       -0.04      0.70 o 
  16   6   6        1.66       -0.72      0.72 o 
  17   6   6        5.12        8.72      0.88 o 
 -17   7   6        0.26       -0.23      1.29 o 
 -16   7   6        3.26        5.33      1.15 o 
 -15   7   6       21.93       19.34      1.35 o 
 -14   7   6       18.09       19.30      1.35 o 
 -13   7   6        0.73       -0.04      0.92 o 
 -12   7   6      165.07      164.23      3.17 o 
 -11   7   6      103.97      109.01      2.45 o 
 -10   7   6      169.27      170.48      2.55 o 
  -9   7   6      273.68      284.41      4.51 o 
  -8   7   6      134.85      137.82      1.97 o 
  -7   7   6      315.60      301.85      3.30 o 
  -6   7   6       32.05       26.89      0.89 o 
  -5   7   6       30.78       21.53      1.04 o 
  -4   7   6       14.41       18.14      0.69 o 
  -3   7   6       90.91       83.54      1.15 o 
  -2   7   6      161.81      141.41      1.73 o 
  -1   7   6       73.47       73.11      1.41 o 
   0   7   6       63.62       59.03      1.00 o 
   1   7   6        8.11        9.01      0.58 o 
   2   7   6       90.63       86.17      1.51 o 
   3   7   6      253.75      245.44      2.96 o 
   4   7   6       46.07       46.53      1.62 o 
   5   7   6       37.50       34.68      1.60 o 
   6   7   6       64.40       70.72      1.58 o 
   7   7   6       23.15       24.08      1.13 o 
   8   7   6       24.59       27.13      1.97 o 
   9   7   6       93.78       97.26      2.08 o 
  10   7   6        3.35        1.67      0.71 o 
  11   7   6       18.16       13.95      0.93 o 
  12   7   6        6.15        3.84      0.75 o 
  13   7   6        3.12        3.56      0.76 o 
  14   7   6        8.48        6.36      0.83 o 
  15   7   6        0.06        0.71      0.76 o 
  16   7   6        4.63        4.79      0.93 o 
 -16   8   6       13.08       16.48      1.69 o 
 -15   8   6        6.70        2.72      1.13 o 
 -14   8   6       12.07        5.51      1.16 o 
 -13   8   6        3.67        5.24      1.14 o 
 -12   8   6       33.23       22.41      1.46 o 
 -11   8   6        0.33        3.09      0.95 o 
 -10   8   6       48.67       49.64      1.75 o 
  -9   8   6       36.53       46.14      1.54 o 
  -8   8   6        7.35       12.02      0.86 o 
  -7   8   6       11.95        9.06      0.80 o 
  -6   8   6        1.88        2.60      0.58 o 
  -5   8   6       94.44       72.91      2.60 o 
  -4   8   6        0.35       -0.48      0.48 o 
  -3   8   6       22.27       21.84      0.81 o 
  -2   8   6      266.37      256.50      4.95 o 
  -1   8   6        0.31       -0.47      0.47 o 
   0   8   6        6.10       10.58      0.80 o 
   1   8   6       18.18       19.03      0.81 o 
   2   8   6        5.76        6.96      0.71 o 
   3   8   6       53.82       70.13      1.44 o 
   4   8   6       95.12       90.52      1.78 o 
   5   8   6       52.04       57.45      1.51 o 
   6   8   6       36.91       48.87      1.43 o 
   7   8   6       13.17       10.38      0.91 o 
   8   8   6       53.24       60.57      1.55 o 
   9   8   6       68.91       72.74      1.65 o 
  10   8   6        9.80        7.42      0.86 o 
  11   8   6        7.02        6.10      0.83 o 
  12   8   6        9.76       10.27      0.91 o 
  13   8   6        0.19       -0.08      0.76 o 
  14   8   6        2.21        3.30      0.85 o 
 -14   9   6      101.73      114.29      2.79 o 
 -13   9   6        0.06        0.99      1.09 o 
 -12   9   6        0.00        0.67      1.05 o 
 -11   9   6        7.13        3.98      0.97 o 
 -10   9   6        3.44        1.43      0.92 o 
  -9   9   6        1.06        0.17      0.75 o 
  -8   9   6        2.48        2.59      0.79 o 
  -7   9   6        8.89       12.70      0.90 o 
  -6   9   6        1.10        3.13      0.75 o 
  -5   9   6       63.68       63.78      1.30 o 
  -4   9   6       13.12       17.31      0.96 o 
  -3   9   6      208.80      206.10      2.49 o 
  -2   9   6      148.93      138.31      2.04 o 
  -1   9   6       39.41       31.95      1.13 o 
   0   9   6       33.23       38.12      1.75 o 
   1   9   6        0.24       -0.58      0.58 o 
   2   9   6        0.16        0.91      0.65 o 
   3   9   6        0.24        0.40      0.65 o 
   4   9   6       19.79       13.57      0.93 o 
   5   9   6        7.86        6.10      0.86 o 
   6   9   6        0.02       -0.55      0.93 o 
   7   9   6       16.00       16.73      1.02 o 
   8   9   6       60.53       80.40      1.77 o 
   9   9   6        0.93        0.82      0.81 o 
  10   9   6        2.74       -0.78      0.78 o 
  11   9   6        8.96        7.19      0.92 o 
  12   9   6       18.03       16.28      1.05 o 
  13   9   6       18.52       22.54      1.70 o 
 -12  10   6        5.67        3.87      1.18 o 
 -11  10   6        0.16       -0.71      0.97 o 
 -10  10   6        0.52       -0.83      0.83 o 
  -9  10   6        0.01       -0.80      0.80 o 
  -8  10   6        1.44        0.60      0.79 o 
  -7  10   6       15.78       17.82      1.06 o 
  -6  10   6        6.43        5.63      0.84 o 
  -5  10   6        2.33        1.40      0.77 o 
  -4  10   6       19.90       24.86      1.16 o 
  -3  10   6        2.49        1.04      0.39 o 
  -2  10   6       36.93       43.02      1.41 o 
  -1  10   6        9.77        9.61      0.75 o 
   0  10   6        1.24       -0.04      0.63 o 
   1  10   6        9.92        3.64      0.62 o 
   2  10   6       23.72       17.32      0.99 o 
   3  10   6       18.45       19.86      1.08 o 
   4  10   6        0.01       -0.78      0.78 o 
   5  10   6        3.32        3.54      0.88 o 
   6  10   6       52.20       43.17      1.48 o 
   7  10   6       10.02        9.86      1.00 o 
   8  10   6        4.54        1.98      0.89 o 
   9  10   6        0.41       -0.84      0.84 o 
  10  10   6        2.11        1.47      0.90 o 
  11  10   6       12.24       18.75      1.82 o 
  -9  11   6        0.09       -0.32      0.87 o 
  -8  11   6        5.60        5.14      0.95 o 
  -7  11   6       15.15       17.64      1.20 o 
  -6  11   6        3.35        1.68      0.85 o 
  -5  11   6        3.82        3.88      0.95 o 
  -4  11   6       24.27       21.18      1.41 o 
  -3  11   6        3.83        0.51      1.03 o 
  -2  11   6        0.73       -0.03      0.69 o 
  -1  11   6        9.36        9.41      0.79 o 
   0  11   6        7.71        6.56      0.81 o 
   1  11   6        2.43        0.55      0.74 o 
   2  11   6        0.53       -0.74      0.74 o 
   3  11   6        0.26       -0.85      0.85 o 
   4  11   6       10.76       10.62      1.03 o 
   5  11   6        1.82        1.27      0.91 o 
   6  11   6        2.94        6.18      1.00 o 
   7  11   6       22.35       20.94      1.21 o 
   8  11   6        3.46        2.70      1.22 o 
  -5  12   6        0.03       -0.52      1.23 o 
  -4  12   6        0.69        1.89      1.26 o 
  -3  12   6        1.18        0.39      1.10 o 
  -2  12   6        5.08        1.92      1.13 o 
  -1  12   6        0.18       -0.93      0.93 o 
   0  12   6        0.17       -0.84      0.84 o 
   1  12   6        1.17       -0.16      0.85 o 
   2  12   6       11.11       10.38      1.13 o 
   3  12   6        0.07        0.65      1.02 o 
   4  12   6        9.98        8.70      1.16 o 
 -19   1   7        9.60        7.72      1.16 o 
 -18   1   7       14.68       16.57      1.09 o 
 -17   1   7        2.23        1.75      0.72 o 
 -16   1   7        3.02        4.07      0.73 o 
 -15   1   7        8.04        7.04      0.72 o 
 -14   1   7       49.25       34.58      1.19 o 
 -13   1   7      104.94       85.69      2.03 o 
 -12   1   7      115.67      108.62      1.84 o 
 -11   1   7       92.68       93.28      1.81 o 
 -10   1   7      230.11      224.34      3.22 o 
  -9   1   7       24.19       25.78      1.16 o 
  -8   1   7      196.92      197.48      2.62 o 
  -7   1   7       25.57       25.15      0.89 o 
  -6   1   7       29.15       29.14      0.70 o 
  -5   1   7       10.01       10.75      0.47 o 
  -4   1   7       18.96       15.68      0.56 o 
  -3   1   7       30.65       28.74      0.66 o 
  -2   1   7       14.59       13.64      0.66 o 
  -1   1   7      342.34      334.34      4.15 o 
   0   1   7       10.92       11.03      0.47 o 
   1   1   7      207.65      210.40      2.21 o 
   2   1   7      126.82      134.87      1.58 o 
   3   1   7        2.13        2.50      0.36 o 
   4   1   7       24.64       23.40      0.69 o 
   5   1   7       68.98       81.43      1.17 o 
   6   1   7       29.14       26.62      0.74 o 
   7   1   7        3.24        0.78      0.42 o 
   8   1   7       19.75        9.87      0.57 o 
   9   1   7       19.19       17.21      0.70 o 
  10   1   7       12.30       12.17      0.63 o 
  11   1   7        0.06       -0.35      0.53 o 
  12   1   7        0.17       -0.06      0.54 o 
  13   1   7        0.91        0.29      0.58 o 
  14   1   7        2.38        2.89      0.79 o 
  15   1   7       22.04       23.59      1.31 o 
  16   1   7        5.26       10.82      1.01 o 
  17   1   7        0.13       -0.27      0.87 o 
  18   1   7       19.50       28.92      1.56 o 
 -19   2   7       15.50       10.14      1.19 o 
 -18   2   7       23.32       29.36      1.65 o 
 -17   2   7       13.03        8.70      1.03 o 
 -16   2   7        0.25        0.61      0.75 o 
 -15   2   7        0.03       -0.58      0.71 o 
 -14   2   7        6.13        5.10      0.77 o 
 -13   2   7      216.44      222.43      3.01 o 
 -12   2   7        1.96        4.49      0.67 o 
 -11   2   7       35.65       34.11      1.11 o 
 -10   2   7      258.00      253.26      3.22 o 
  -9   2   7        6.96        6.66      0.63 o 
  -8   2   7      161.98      154.66      2.19 o 
  -7   2   7      250.51      257.87      3.17 o 
  -6   2   7       14.29       14.30      0.59 o 
  -5   2   7       24.15       22.91      0.66 o 
  -4   2   7       47.67       48.56      0.85 o 
  -3   2   7       33.55       42.24      0.86 o 
  -2   2   7       96.26       81.19      2.11 o 
  -1   2   7        5.60        8.63      0.44 o 
   0   2   7       23.71       21.04      0.66 o 
   1   2   7       24.95       30.87      0.78 o 
   2   2   7       86.91       83.03      1.16 o 
   3   2   7      196.21      209.03      2.45 o 
   4   2   7       93.80       94.93      1.29 o 
   5   2   7       48.13       50.61      0.93 o 
   6   2   7       12.62       15.25      0.61 o 
   7   2   7        5.98        9.72      0.55 o 
   8   2   7        0.06        0.34      0.59 o 
   9   2   7      234.93      237.94      2.78 o 
  10   2   7        1.99        4.03      0.62 o 
  11   2   7        2.25        1.59      0.56 o 
  12   2   7        0.00       -0.19      0.56 o 
  13   2   7       43.10       41.90      1.19 o 
  14   2   7        1.12       -0.19      0.63 o 
  15   2   7        9.06        9.07      0.85 o 
  16   2   7        1.86        1.00      1.10 o 
  17   2   7        0.31       -0.14      0.87 o 
  18   2   7        9.93       10.80      1.13 o 
 -19   3   7        2.41       -0.50      1.05 o 
 -18   3   7        3.57        5.03      1.07 o 
 -17   3   7       19.15       22.30      1.46 o 
 -16   3   7        0.15        0.41      0.91 o 
 -15   3   7       27.32       26.96      1.48 o 
 -14   3   7       51.29       53.56      1.53 o 
 -13   3   7       30.14       25.38      1.09 o 
 -12   3   7       11.90       11.58      0.78 o 
 -11   3   7        2.89        3.09      0.70 o 
 -10   3   7        3.79        5.24      0.72 o 
  -9   3   7      161.12      154.94      2.27 o 
  -8   3   7      152.17      145.43      2.14 o 
  -7   3   7        0.08        0.85      0.44 o 
  -6   3   7        4.07        5.38      0.46 o 
  -5   3   7        0.05        0.32      0.37 o 
  -4   3   7        7.00        9.83      0.47 o 
  -3   3   7      378.89      357.83      4.47 o 
  -2   3   7       47.64       46.42      1.19 o 
  -1   3   7        1.26        5.08      0.58 o 
   0   3   7      642.69      594.69      5.54 o 
   1   3   7        9.39       10.80      0.57 o 
   2   3   7      178.84      179.69      2.15 o 
   3   3   7        1.89        2.19      0.40 o 
   4   3   7       32.32       23.33      0.74 o 
   5   3   7       22.45       26.26      0.78 o 
   6   3   7        0.53        0.91      0.62 o 
   7   3   7       91.92       80.33      1.39 o 
   8   3   7       97.67      103.97      1.77 o 
   9   3   7      281.13      273.28      3.40 o 
  10   3   7       27.80       14.24      0.77 o 
  11   3   7       21.39       23.10      0.98 o 
  12   3   7        6.17        5.60      0.68 o 
  13   3   7       21.70       22.53      1.02 o 
  14   3   7       42.03       45.09      1.27 o 
  15   3   7       24.76       30.79      1.27 o 
  16   3   7        0.04        1.11      0.77 o 
  17   3   7        0.46        0.34      0.88 o 
 -18   4   7       10.68       16.13      1.32 o 
 -17   4   7        7.96        8.58      1.13 o 
 -16   4   7       10.41       10.76      1.11 o 
 -15   4   7        1.25        1.61      0.92 o 
 -14   4   7       11.30       14.96      1.09 o 
 -13   4   7       14.79       17.77      0.93 o 
 -12   4   7      129.01      119.57      2.48 o 
 -11   4   7       45.64       43.24      2.70 o 
 -10   4   7       11.48       14.45      0.80 o 
  -9   4   7        8.08        7.12      0.70 o 
  -8   4   7      269.58      267.43      3.13 o 
  -7   4   7      542.30      533.78      5.19 o 
  -6   4   7      489.34      486.45      4.75 o 
  -5   4   7        6.95        4.11      0.48 o 
  -4   4   7       52.11       50.18      1.34 o 
  -3   4   7        2.38        0.23      0.51 o 
  -2   4   7      447.98      434.81      4.19 o 
  -1   4   7        6.12        7.41      0.83 o 
   0   4   7      166.59      149.22      2.57 o 
   1   4   7       33.31       37.04      1.35 o 
   2   4   7      425.43      445.08      4.61 o 
   3   4   7       27.25       31.94      0.91 o 
   4   4   7       10.52        9.69      0.55 o 
   5   4   7       11.51        3.60      0.55 o 
   6   4   7       54.23       50.04      2.14 o 
   7   4   7      375.87      394.87      4.61 o 
   8   4   7      303.60      299.96      3.68 o 
   9   4   7       81.20       76.71      1.55 o 
  10   4   7      175.39      189.70      2.62 o 
  11   4   7       34.67       34.21      1.16 o 
  12   4   7        4.52        5.37      0.72 o 
  13   4   7       19.80       17.81      0.95 o 
  14   4   7        0.52        0.02      0.68 o 
  15   4   7        0.01       -0.67      0.67 o 
  16   4   7        4.71        7.06      0.82 o 
  17   4   7        1.00        0.99      0.76 o 
 -18   5   7        3.46        6.29      1.41 o 
 -17   5   7        2.60        3.29      1.10 o 
 -16   5   7        4.97        5.02      1.02 o 
 -15   5   7       38.80       38.51      1.65 o 
 -14   5   7        0.78       -0.56      0.85 o 
 -13   5   7       16.18       18.48      1.23 o 
 -12   5   7        0.00        0.75      0.85 o 
 -11   5   7       24.70       25.19      1.09 o 
 -10   5   7       35.38       36.55      1.46 o 
  -9   5   7       15.50       13.83      0.79 o 
  -8   5   7      459.30      447.84      4.50 o 
  -7   5   7      485.92      486.84      4.82 o 
  -6   5   7      482.78      465.91      8.11 o 
  -5   5   7       23.55       20.05      0.88 o 
  -4   5   7       41.49       37.14      1.10 o 
  -3   5   7       29.64       30.15      0.98 o 
  -2   5   7      124.50      112.04      1.62 o 
  -1   5   7       14.36       14.07      0.75 o 
   0   5   7       33.92       33.79      1.13 o 
   1   5   7       41.08       43.71      1.43 o 
   2   5   7      273.26      281.09      2.95 o 
   3   5   7       63.29       75.61      1.32 o 
   4   5   7       50.61       48.47      1.13 o 
   5   5   7       77.11       70.69      1.47 o 
   6   5   7       83.21       98.69      1.80 o 
   7   5   7      157.00      149.76      2.29 o 
   8   5   7        0.22        0.14      0.67 o 
   9   5   7      187.97      196.79      2.73 o 
  10   5   7       22.71       25.33      1.14 o 
  11   5   7       35.82       35.78      1.25 o 
  12   5   7        3.86        6.02      0.77 o 
  13   5   7       42.18       49.31      1.36 o 
  14   5   7        8.18        9.59      0.85 o 
  15   5   7        4.90        3.01      0.77 o 
  16   5   7        3.25        4.77      0.82 o 
 -17   6   7        6.36        7.13      1.40 o 
 -16   6   7        1.53        0.23      1.02 o 
 -15   6   7        7.31       11.85      1.20 o 
 -14   6   7        8.88        7.85      1.15 o 
 -13   6   7        3.85        2.87      0.94 o 
 -12   6   7       28.69       28.46      1.46 o 
 -11   6   7        0.61        1.18      0.85 o 
 -10   6   7       12.13       15.23      0.88 o 
  -9   6   7       12.37       11.54      0.79 o 
  -8   6   7       61.93       60.46      1.43 o 
  -7   6   7       34.32       41.42      1.20 o 
  -6   6   7        0.33        0.75      0.58 o 
  -5   6   7        2.72        1.41      0.55 o 
  -4   6   7       20.48       16.58      0.75 o 
  -3   6   7        1.20        0.29      0.48 o 
  -2   6   7        0.06       -0.47      0.47 o 
  -1   6   7       58.83       43.04      1.54 o 
   0   6   7       50.30       34.64      1.14 o 
   1   6   7       63.31       56.09      1.27 o 
   2   6   7       37.92       47.65      1.20 o 
   3   6   7        2.66       10.21      0.80 o 
   4   6   7        6.27       11.07      0.83 o 
   5   6   7      334.50      390.28      4.62 o 
   6   6   7       62.48       56.23      1.45 o 
   7   6   7        2.23       -0.68      0.68 o 
   8   6   7       15.82       12.79      0.89 o 
   9   6   7      137.37      119.22      2.03 o 
  10   6   7       81.02       73.28      1.74 o 
  11   6   7        5.27       11.09      0.88 o 
  12   6   7        1.56        1.37      0.74 o 
  13   6   7        4.15        2.47      0.77 o 
  14   6   7        0.23        0.51      0.76 o 
  15   6   7       11.59       14.11      0.98 o 
 -16   7   7        0.23       -0.39      1.32 o 
 -15   7   7       11.23       11.71      1.24 o 
 -14   7   7       19.57       19.98      1.39 o 
 -13   7   7       17.87       16.15      1.24 o 
 -12   7   7       17.74       18.54      1.83 o 
 -11   7   7        0.11       -0.43      0.91 o 
 -10   7   7       10.68        9.82      1.04 o 
  -9   7   7        0.00        0.54      0.71 o 
  -8   7   7      115.70      123.81      2.05 o 
  -7   7   7      127.35      137.66      2.40 o 
  -6   7   7        4.80        5.42      0.62 o 
  -5   7   7        9.84        8.75      0.70 o 
  -4   7   7       14.64       13.08      0.73 o 
  -3   7   7       14.33       13.24      0.82 o 
  -2   7   7       55.07       48.75      1.09 o 
  -1   7   7      142.33      133.71      2.65 o 
   0   7   7       18.30       24.56      0.93 o 
   1   7   7       31.84       23.87      0.88 o 
   2   7   7        6.18        4.70      0.93 o 
   3   7   7      132.50      117.55      2.00 o 
   4   7   7       23.34       23.99      1.16 o 
   5   7   7        0.03       -0.70      0.70 o 
   6   7   7       32.40       34.59      1.29 o 
   7   7   7       27.02       25.10      1.18 o 
   8   7   7       57.41       54.98      1.45 o 
   9   7   7       17.41       15.31      0.95 o 
  10   7   7        0.01       -0.73      0.73 o 
  11   7   7        6.56        6.47      0.84 o 
  12   7   7       29.14       30.31      1.29 o 
  13   7   7       10.40        8.80      0.91 o 
  14   7   7       21.95       30.30      1.30 o 
 -14   8   7       38.06       41.92      1.85 o 
 -13   8   7        3.59        0.55      1.03 o 
 -12   8   7       32.63       32.19      1.67 o 
 -11   8   7        7.43        5.05      1.03 o 
 -10   8   7        8.59        9.67      1.07 o 
  -9   8   7       29.79       27.58      1.23 o 
  -8   8   7       15.62       14.45      1.04 o 
  -7   8   7        0.22        0.99      0.47 o 
  -6   8   7       29.62       26.99      1.60 o 
  -5   8   7        3.66        1.17      0.64 o 
  -4   8   7        1.91        1.59      0.63 o 
  -3   8   7       91.33       86.93      1.70 o 
  -2   8   7       51.41       49.27      1.35 o 
  -1   8   7        1.05       -0.52      0.52 o 
   0   8   7      107.95      107.70      1.91 o 
   1   8   7        1.82        0.23      0.76 o 
   2   8   7        2.66       -0.71      0.71 o 
   3   8   7        3.64       -0.63      0.73 o 
   4   8   7        0.30       -0.57      0.75 o 
   5   8   7        7.10        3.07      0.81 o 
   6   8   7       17.67       12.55      0.94 o 
   7   8   7       20.47       16.40      1.00 o 
   8   8   7       54.25       55.87      1.51 o 
   9   8   7       67.39       55.38      1.53 o 
  10   8   7       10.58        7.40      0.90 o 
  11   8   7        4.39        3.52      0.86 o 
  12   8   7       17.77       15.76      1.05 o 
  13   8   7        0.24        0.21      1.15 o 
 -13   9   7        7.35        6.51      1.44 o 
 -12   9   7        6.62        9.01      1.20 o 
 -11   9   7        5.63        5.97      1.11 o 
 -10   9   7       16.65       14.55      1.11 o 
  -9   9   7       28.79       30.64      1.49 o 
  -8   9   7       39.31       37.78      1.40 o 
  -7   9   7        0.79        0.74      0.87 o 
  -6   9   7        9.27        7.03      0.90 o 
  -5   9   7       11.49       13.61      1.17 o 
  -4   9   7       44.55       47.57      1.41 o 
  -3   9   7        0.10       -0.68      0.68 o 
  -2   9   7       29.59       28.95      1.23 o 
  -1   9   7      110.51      100.80      2.42 o 
   0   9   7        2.23       -0.25      0.73 o 
   1   9   7        2.45        1.25      0.91 o 
   2   9   7        6.62        2.92      0.80 o 
   3   9   7        3.85        3.57      0.83 o 
   4   9   7       33.12       27.80      1.26 o 
   5   9   7       28.57       23.35      1.14 o 
   6   9   7        0.74       -0.79      0.79 o 
   7   9   7        0.09       -0.80      0.80 o 
   8   9   7       20.51       22.90      1.19 o 
   9   9   7       13.37       12.14      1.02 o 
  10   9   7        0.05       -0.83      0.83 o 
  11   9   7        0.41       -0.50      1.06 o 
 -10  10   7        0.07       -0.91      0.91 o 
  -9  10   7       11.91       12.12      1.16 o 
  -8  10   7       48.15       48.59      1.72 o 
  -7  10   7       17.32       23.34      1.33 o 
  -6  10   7        6.40        5.02      0.98 o 
  -5  10   7       38.59       31.31      1.66 o 
  -4  10   7        9.29        7.66      1.14 o 
  -3  10   7        0.01       -0.98      0.98 o 
  -2  10   7        0.00       -0.94      0.94 o 
  -1  10   7        8.92        8.34      0.90 o 
   0  10   7       15.27       11.17      0.95 o 
   1  10   7        9.15        5.13      0.87 o 
   2  10   7        0.55       -0.04      0.80 o 
   3  10   7       29.44       26.73      1.29 o 
   4  10   7       15.41       18.38      1.09 o 
   5  10   7       10.17       11.32      1.02 o 
   6  10   7        0.06       -0.85      0.85 o 
   7  10   7        4.91        2.52      0.93 o 
   8  10   7        0.00       -0.89      0.89 o 
   9  10   7        0.00       -1.28      1.28 o 
  -7  11   7       14.52       16.16      1.24 o 
  -6  11   7        0.27       -1.10      1.10 o 
  -5  11   7        8.72       13.53      2.12 o 
  -4  11   7        1.92        2.34      1.81 o 
  -3  11   7        0.79       -0.13      1.73 o 
  -2  11   7        1.89       -1.24      1.30 o 
  -1  11   7        4.27        1.33      0.97 o 
   0  11   7        1.28       -0.83      0.83 o 
   1  11   7       11.38        7.47      0.98 o 
   2  11   7        4.37        3.59      1.15 o 
   3  11   7        0.07       -0.90      0.90 o 
   4  11   7        1.38        2.41      1.03 o 
   5  11   7        5.62        4.82      1.11 o 
 -18   0   8        6.61        3.94      1.20 o 
 -17   0   8       16.00       16.85      1.42 o 
 -16   0   8        1.35       -0.97      0.97 o 
 -15   0   8        6.29        9.23      1.16 o 
 -14   0   8        0.02        0.18      0.91 o 
 -13   0   8        1.53        0.65      0.89 o 
 -12   0   8      373.21      357.40      7.45 o 
 -11   0   8      176.18      162.99      4.17 o 
 -10   0   8        5.27        3.25      1.67 o 
  -9   0   8       16.81       12.62      2.00 o 
  -8   0   8      272.32      269.52      5.88 o 
  -7   0   8        7.43        9.48      1.62 o 
  -6   0   8       23.31       20.88      1.62 o 
  -5   0   8       81.80       77.46      1.94 o 
  -4   0   8       17.78       21.10      1.06 o 
  -3   0   8        6.81        4.15      0.59 o 
  -2   0   8       15.37       12.97      0.75 o 
  -1   0   8       30.26       12.93      0.83 o 
   0   0   8        3.50        6.41      0.61 o 
   1   0   8       57.67       45.59      1.23 o 
   2   0   8       43.41       50.55      1.43 o 
   3   0   8       11.53        8.59      0.85 o 
   4   0   8       58.80       50.93      1.36 o 
   5   0   8       14.27       15.93      0.94 o 
   6   0   8       57.99       49.36      1.45 o 
   7   0   8      227.93      230.75      3.60 o 
   8   0   8        0.03        2.00      0.74 o 
   9   0   8        2.24        0.83      0.71 o 
  10   0   8        5.72        2.17      0.75 o 
  11   0   8       20.16       24.99      1.35 o 
  12   0   8       43.23       54.17      2.33 o 
  13   0   8        0.29        0.02      1.12 o 
  14   0   8       12.52       11.08      1.44 o 
  15   0   8        0.36       -0.41      1.19 o 
  16   0   8       42.09       52.86      2.56 o 
  17   0   8       21.95       41.07      2.42 o 
 -18   1   8        1.06        0.36      0.99 o 
 -17   1   8        0.23        0.25      0.83 o 
 -16   1   8        0.05       -0.59      0.76 o 
 -15   1   8        0.88        1.57      0.78 o 
 -14   1   8        4.68        3.92      0.79 o 
 -13   1   8       48.70       54.48      1.54 o 
 -12   1   8       25.34       28.56      1.46 o 
 -11   1   8       32.38       36.19      1.49 o 
 -10   1   8       11.06       15.20      1.04 o 
  -9   1   8      122.41      117.46      2.37 o 
  -8   1   8       64.30       67.46      1.88 o 
  -7   1   8      239.31      235.98      4.31 o 
  -6   1   8      104.08       98.78      3.05 o 
  -5   1   8        0.21       -0.03      0.48 o 
  -4   1   8      290.80      291.74      2.94 o 
  -3   1   8       12.61       10.82      0.73 o 
  -2   1   8        6.07        6.06      0.52 o 
  -1   1   8       27.56       29.39      0.89 o 
   0   1   8        6.41        7.12      0.60 o 
   1   1   8        7.40        5.50      0.43 o 
   2   1   8        7.39        6.09      0.45 o 
   3   1   8       79.30       84.67      1.23 o 
   4   1   8       79.14       94.37      1.33 o 
   5   1   8       37.44       39.41      0.91 o 
   6   1   8       82.46       71.36      1.21 o 
   7   1   8       22.22       27.43      1.47 o 
   8   1   8        0.35        0.32      0.68 o 
   9   1   8       49.01       41.38      1.20 o 
  10   1   8       21.10       21.17      0.87 o 
  11   1   8        5.64        4.33      0.68 o 
  12   1   8        0.36        0.58      0.64 o 
  13   1   8        1.88        1.67      0.73 o 
  14   1   8        0.10        0.48      0.81 o 
  15   1   8        0.87        1.31      0.87 o 
  16   1   8        5.76        8.97      1.09 o 
 -18   2   8        0.14        0.69      1.14 o 
 -17   2   8        4.24        7.03      1.10 o 
 -16   2   8        0.19        0.29      0.74 o 
 -15   2   8       25.38       25.03      1.19 o 
 -14   2   8        0.23        0.29      0.67 o 
 -13   2   8       12.19       12.35      0.84 o 
 -12   2   8       17.39       24.71      1.36 o 
 -11   2   8       53.59       51.80      2.02 o 
 -10   2   8        0.47       -1.02      1.20 o 
  -9   2   8        1.32        0.99      0.92 o 
  -8   2   8       30.69       30.38      1.64 o 
  -7   2   8      449.63      452.14      6.34 o 
  -6   2   8      418.60      402.90      5.74 o 
  -5   2   8      290.37      298.11      3.88 o 
  -4   2   8       66.03       80.43      2.07 o 
  -3   2   8        2.55        6.43      0.47 o 
  -2   2   8       21.98       24.20      0.79 o 
  -1   2   8      618.64      612.07      5.72 o 
   0   2   8        3.38        3.06      0.44 o 
   1   2   8       73.06       68.78      1.09 o 
   2   2   8        7.25        4.11      0.44 o 
   3   2   8       54.96       57.59      1.02 o 
   4   2   8       10.98       12.87      0.59 o 
   5   2   8       15.73       12.11      0.60 o 
   6   2   8       33.97       31.11      1.22 o 
   7   2   8       12.55       12.03      0.65 o 
   8   2   8      191.73      184.21      2.19 o 
   9   2   8       11.29        8.30      0.71 o 
  10   2   8       34.18       42.32      1.24 o 
  11   2   8        5.78        7.22      0.74 o 
  12   2   8        1.39        1.07      0.67 o 
  13   2   8        0.16       -0.65      0.65 o 
  14   2   8        0.38        0.15      0.68 o 
  15   2   8        8.12        9.34      1.02 o 
  16   2   8        0.56        0.06      0.91 o 
 -18   3   8        1.89        1.69      1.08 o 
 -17   3   8        0.05       -0.82      1.01 o 
 -16   3   8        0.80       -0.07      0.93 o 
 -15   3   8        8.36        9.59      0.87 o 
 -14   3   8       21.43       18.92      1.09 o 
 -13   3   8       36.86       37.32      1.39 o 
 -12   3   8       83.21       78.73      2.31 o 
 -11   3   8        0.71        0.51      0.79 o 
 -10   3   8        1.43        0.05      0.78 o 
  -9   3   8       57.82       59.13      1.71 o 
  -8   3   8       43.03       42.02      1.68 o 
  -7   3   8       72.62       72.03      1.92 o 
  -6   3   8      252.42      240.32      3.04 o 
  -5   3   8      293.22      277.95      3.38 o 
  -4   3   8       17.86       18.38      0.86 o 
  -3   3   8       26.85       25.60      1.50 o 
  -2   3   8       30.72       29.06      1.22 o 
  -1   3   8      181.09      180.79      3.13 o 
   0   3   8        1.26       -0.21      0.41 o 
   1   3   8        0.63       -0.02      0.54 o 
   2   3   8        8.24        8.65      0.62 o 
   3   3   8       27.56       25.75      0.81 o 
   4   3   8        2.97        1.45      0.68 o 
   5   3   8        6.38        2.74      0.51 o 
   6   3   8       34.25       31.67      1.12 o 
   7   3   8       18.61       17.63      0.95 o 
   8   3   8       81.17       94.33      1.72 o 
   9   3   8       40.51       36.03      1.23 o 
  10   3   8      104.16       98.05      1.78 o 
  11   3   8       10.31       15.05      0.90 o 
  12   3   8       57.69       56.62      1.42 o 
  13   3   8        8.62       11.02      0.84 o 
  14   3   8        5.55        7.22      0.83 o 
  15   3   8        1.01       -0.04      0.75 o 
  16   3   8        1.55        0.85      0.95 o 
 -17   4   8        2.15        9.33      1.25 o 
 -16   4   8       41.43       58.48      2.00 o 
 -15   4   8        6.74        5.56      1.06 o 
 -14   4   8       35.18       33.73      1.60 o 
 -13   4   8        6.09        7.30      0.87 o 
 -12   4   8       28.16       32.51      1.52 o 
 -11   4   8        2.48        3.77      0.91 o 
 -10   4   8       27.34       31.43      1.45 o 
  -9   4   8        7.00        7.94      0.99 o 
  -8   4   8       11.07        8.90      0.95 o 
  -7   4   8       43.31       41.74      2.51 o 
  -6   4   8       20.42       22.04      1.17 o 
  -5   4   8       49.72       53.07      1.32 o 
  -4   4   8       88.17       78.85      1.93 o 
  -3   4   8       54.28       50.39      1.52 o 
  -2   4   8       81.54       79.63      1.86 o 
  -1   4   8       52.39       58.43      1.62 o 
   0   4   8      240.94      227.45      2.92 o 
   1   4   8       12.42       12.68      0.65 o 
   2   4   8       15.09       10.64      0.77 o 
   3   4   8        4.86        5.19      0.62 o 
   4   4   8       27.92       20.35      0.83 o 
   5   4   8       58.26       65.87      1.24 o 
   6   4   8      285.50      299.79      3.71 o 
   7   4   8       17.38       17.54      0.92 o 
   8   4   8       27.66       22.88      1.12 o 
   9   4   8       31.92       34.68      1.25 o 
  10   4   8        2.81        2.54      0.73 o 
  11   4   8      115.49      116.60      2.02 o 
  12   4   8       11.55       16.04      1.16 o 
  13   4   8        0.15        0.98      0.74 o 
  14   4   8        3.83        5.95      0.83 o 
  15   4   8        3.37        1.40      0.79 o 
 -16   5   8       20.58       27.65      2.19 o 
 -15   5   8        5.34        7.64      1.15 o 
 -14   5   8        7.55        7.03      1.23 o 
 -13   5   8        1.27        3.39      1.10 o 
 -12   5   8       34.61       30.12      3.08 o 
 -11   5   8        0.00        0.60      0.88 o 
 -10   5   8       13.51       10.52      1.02 o 
  -9   5   8       23.92       23.46      1.31 o 
  -8   5   8       11.86        9.63      0.99 o 
  -7   5   8       21.77       16.52      0.87 o 
  -6   5   8       16.42       17.95      0.88 o 
  -5   5   8       15.21       17.01      1.08 o 
  -4   5   8       42.34       39.37      1.21 o 
  -3   5   8        2.10        3.39      0.67 o 
  -2   5   8       57.38       44.18      1.04 o 
  -1   5   8        1.40        1.99      0.79 o 
   0   5   8      339.39      321.29      4.28 o 
   1   5   8       89.16      106.38      1.96 o 
   2   5   8       22.50       25.52      1.02 o 
   3   5   8       62.43       62.83      1.29 o 
   4   5   8        0.23       -0.63      0.63 o 
   5   5   8        8.63       16.53      0.91 o 
   6   5   8       89.90       91.36      1.75 o 
   7   5   8        3.56       -0.67      0.67 o 
   8   5   8       11.34        8.52      0.82 o 
   9   5   8        3.62       -0.29      0.70 o 
  10   5   8        2.90        2.16      0.75 o 
  11   5   8        3.07        1.29      0.75 o 
  12   5   8       14.13       17.35      1.01 o 
  13   5   8        5.36        6.91      0.87 o 
  14   5   8        1.80        2.94      0.84 o 
  15   5   8        6.97        7.95      1.01 o 
 -15   6   8       10.44        9.67      1.41 o 
 -14   6   8        0.56       -0.56      1.11 o 
 -13   6   8        2.41        0.81      1.42 o 
 -12   6   8        1.73        2.02      1.40 o 
 -11   6   8        0.14        0.55      1.35 o 
 -10   6   8       58.65       58.90      2.80 o 
  -9   6   8        0.39        2.30      0.91 o 
  -8   6   8        0.03        0.21      0.84 o 
  -7   6   8        0.11       -0.64      0.64 o 
  -6   6   8        5.77        4.94      1.17 o 
  -5   6   8       67.72       67.44      1.48 o 
  -4   6   8       26.15       21.16      1.00 o 
  -3   6   8        2.81        1.87      0.68 o 
  -2   6   8       44.41       37.50      1.05 o 
  -1   6   8       36.77       38.28      1.06 o 
   0   6   8      117.87      108.01      3.28 o 
   1   6   8       59.41       70.32      1.32 o 
   2   6   8       38.84       43.63      1.28 o 
   3   6   8        0.57        2.20      0.72 o 
   4   6   8      121.15      136.26      2.19 o 
   5   6   8       49.92       61.52      1.51 o 
   6   6   8        9.14        8.38      0.84 o 
   7   6   8       55.03       59.45      1.49 o 
   8   6   8       14.36       12.69      0.90 o 
   9   6   8       15.52       10.07      0.89 o 
  10   6   8       22.85       15.42      0.98 o 
  11   6   8        7.89        6.99      0.88 o 
  12   6   8        1.20        1.94      0.84 o 
  13   6   8       25.06       25.45      1.24 o 
  14   6   8        2.27        5.66      1.02 o 
 -14   7   8        0.97        0.20      2.26 o 
 -13   7   8        6.39        6.12      1.67 o 
 -12   7   8        0.00        0.36      2.03 o 
 -11   7   8        0.63        1.18      1.46 o 
 -10   7   8       31.04       32.60      3.21 o 
  -9   7   8        4.91        4.02      0.67 o 
  -8   7   8        7.20        9.28      0.91 o 
  -7   7   8       44.23       41.40      1.32 o 
  -6   7   8        0.09        0.29      0.71 o 
  -5   7   8        2.28        4.41      0.77 o 
  -4   7   8       21.44       21.60      1.01 o 
  -3   7   8       35.09       35.52      1.24 o 
  -2   7   8        2.71        3.87      0.77 o 
  -1   7   8      118.65       96.73      2.38 o 
   0   7   8      330.09      335.15      3.54 o 
   1   7   8       99.90      115.22      2.02 o 
   2   7   8        0.63        1.01      0.95 o 
   3   7   8       23.58       38.40      1.32 o 
   4   7   8       33.21       32.41      1.38 o 
   5   7   8      107.72       92.85      1.85 o 
   6   7   8        0.03       -0.73      0.73 o 
   7   7   8        1.02       -0.73      0.73 o 
   8   7   8        1.91       -0.76      0.76 o 
   9   7   8       21.93       14.08      1.01 o 
  10   7   8       24.95       17.45      1.06 o 
  11   7   8        1.62        0.07      0.84 o 
  12   7   8        9.69        8.49      1.07 o 
 -12   8   8        0.13       -1.46      1.46 o 
 -11   8   8        0.00       -0.59      1.46 o 
 -10   8   8        2.23        3.17      1.56 o 
  -9   8   8       18.02       17.15      1.83 o 
  -8   8   8       14.36       20.97      1.38 o 
  -7   8   8      106.06      108.15      2.00 o 
  -6   8   8       73.89       79.47      1.72 o 
  -5   8   8        4.82        4.70      0.85 o 
  -4   8   8        3.36        3.60      0.79 o 
  -3   8   8        1.62        0.83      0.74 o 
  -2   8   8       13.04       12.52      0.96 o 
  -1   8   8        0.12       -0.17      0.62 o 
   0   8   8        5.28        3.72      0.80 o 
   1   8   8       37.73       37.07      1.31 o 
   2   8   8        6.08        4.88      0.84 o 
   3   8   8       38.20       48.19      1.47 o 
   4   8   8       24.14       21.55      1.14 o 
   5   8   8        3.63        5.62      0.88 o 
   6   8   8        1.60       -0.05      0.85 o 
   7   8   8        0.02       -0.78      0.78 o 
   8   8   8        9.81        6.83      0.92 o 
   9   8   8       15.12       14.30      1.05 o 
  10   8   8        4.29        2.62      0.91 o 
  11   8   8        0.80       -1.41      1.41 o 
 -10   9   8        2.88        1.18      1.59 o 
  -9   9   8        0.40       -1.01      1.49 o 
  -8   9   8        5.73        5.00      1.17 o 
  -7   9   8       11.03       11.92      1.27 o 
  -6   9   8       76.51       72.76      1.90 o 
  -5   9   8       15.56       20.32      1.10 o 
  -4   9   8        4.68        6.26      0.88 o 
  -3   9   8        1.24       -0.35      0.78 o 
  -2   9   8        1.67       -0.83      1.07 o 
  -1   9   8        6.17        0.76      1.12 o 
   0   9   8       11.12       11.13      0.95 o 
   1   9   8       22.66       24.73      1.22 o 
   2   9   8       38.01       43.55      1.46 o 
   3   9   8        1.60        1.23      0.85 o 
   4   9   8        2.52        0.96      0.84 o 
   5   9   8        8.93        6.52      0.95 o 
   6   9   8       11.32       11.52      1.03 o 
   7   9   8       13.25       14.09      1.07 o 
   8   9   8        4.18        4.83      0.96 o 
   9   9   8        2.08        0.42      1.32 o 
  -7  10   8       38.21       49.52      2.05 o 
  -6  10   8        1.57        1.48      1.16 o 
  -5  10   8        0.23       -1.08      1.08 o 
  -4  10   8        0.17       -1.26      1.26 o 
  -3  10   8        0.09       -1.06      1.06 o 
  -2  10   8        0.15       -1.07      1.07 o 
  -1  10   8        1.57       -0.91      1.09 o 
   0  10   8        7.50        5.99      1.04 o 
   1  10   8        0.11       -0.95      0.95 o 
   2  10   8        0.04       -0.79      0.86 o 
   3  10   8        0.49        0.65      0.90 o 
   4  10   8       11.87       15.66      1.10 o 
   5  10   8        0.19       -0.98      0.98 o 
   6  10   8        1.53       -1.11      1.11 o 
 -17   1   9        0.96       -0.21      1.28 o 
 -16   1   9        1.25       -0.95      0.95 o 
 -15   1   9        2.41        5.25      1.04 o 
 -14   1   9       15.67       12.25      1.15 o 
 -13   1   9        3.68        3.78      0.97 o 
 -12   1   9        4.19        4.61      0.96 o 
 -11   1   9        3.08        1.53      0.89 o 
 -10   1   9        9.07        8.19      1.18 o 
  -9   1   9        1.77       -0.31      1.00 o 
  -8   1   9       58.05       46.30      1.98 o 
  -7   1   9      170.53      180.71      3.75 o 
  -6   1   9        0.18        5.44      1.22 o 
  -5   1   9      517.07      532.54      7.41 o 
  -4   1   9        1.92       12.44      1.72 o 
  -3   1   9       32.93       31.81      0.91 o 
  -2   1   9       51.88       54.14      1.22 o 
  -1   1   9        0.06       -0.07      0.30 o 
   0   1   9        0.76       -0.40      0.40 o 
   1   1   9        8.36       11.35      0.56 o 
   2   1   9        2.33        1.93      0.45 o 
   3   1   9        3.56        3.97      0.50 o 
   4   1   9        7.76        6.53      0.55 o 
   5   1   9       90.31       82.40      1.34 o 
   6   1   9       10.70        9.05      0.63 o 
   7   1   9        2.28        1.90      0.56 o 
   8   1   9       69.04       53.30      1.17 o 
   9   1   9       11.26       15.64      0.77 o 
  10   1   9       16.04       16.80      0.89 o 
  11   1   9       29.41       26.19      1.28 o 
  12   1   9       35.57       40.36      1.43 o 
  13   1   9       12.09       13.43      1.12 o 
  14   1   9        0.52        0.50      0.93 o 
  15   1   9        8.97       14.90      1.76 o 
 -16   2   9        0.69        3.14      1.09 o 
 -15   2   9       15.46       23.41      1.41 o 
 -14   2   9        1.39        1.91      0.97 o 
 -13   2   9       31.70       33.52      1.61 o 
 -12   2   9        0.00       -0.88      1.00 o 
 -11   2   9        9.03        8.43      1.21 o 
 -10   2   9       22.60       22.59      1.49 o 
  -9   2   9        0.20       -0.70      0.84 o 
  -8   2   9       21.01       19.76      1.24 o 
  -7   2   9       80.00       76.55      2.38 o 
  -6   2   9       79.39       82.01      2.14 o 
  -5   2   9      151.74      144.59      2.82 o 
  -4   2   9      162.99      167.52      2.37 o 
  -3   2   9        0.77        5.11      0.86 o 
  -2   2   9      137.83      128.14      4.86 o 
  -1   2   9        0.00        0.73      0.44 o 
   0   2   9       50.59       54.12      1.02 o 
   1   2   9        3.46        2.61      0.46 o 
   2   2   9       25.66       29.30      0.84 o 
   3   2   9        1.57       -0.44      0.45 o 
   4   2   9        2.80        4.21      0.54 o 
   5   2   9        0.42       -0.48      0.48 o 
   6   2   9       12.97       10.41      0.66 o 
   7   2   9        0.90        0.37      0.55 o 
   8   2   9      116.01      130.18      2.08 o 
   9   2   9       32.09       36.71      1.22 o 
  10   2   9        7.71        9.11      0.82 o 
  11   2   9        8.27        7.95      0.82 o 
  12   2   9       14.84       17.91      0.99 o 
  13   2   9        0.38        0.04      0.74 o 
  14   2   9       20.30       31.10      1.57 o 
 -16   3   9        0.13        4.55      1.64 o 
 -15   3   9       10.04       15.22      1.52 o 
 -14   3   9        0.45        0.42      0.98 o 
 -13   3   9        6.15        7.78      1.10 o 
 -12   3   9        5.33        2.08      0.97 o 
 -11   3   9       36.75       36.32      1.61 o 
 -10   3   9       32.45       30.38      1.56 o 
  -9   3   9        5.48        6.96      1.00 o 
  -8   3   9       55.78       58.61      1.82 o 
  -7   3   9        6.74        4.99      0.98 o 
  -6   3   9      179.81      173.13      3.12 o 
  -5   3   9      102.70      100.91      2.37 o 
  -4   3   9        3.67        6.89      0.73 o 
  -3   3   9      536.80      523.92      7.30 o 
  -2   3   9       23.86       30.80      0.97 o 
  -1   3   9        2.79        2.22      0.52 o 
   0   3   9       10.36        5.74      0.57 o 
   1   3   9        0.66       -0.45      0.45 o 
   2   3   9        3.26        0.51      0.49 o 
   3   3   9        2.16       -0.06      0.49 o 
   4   3   9        8.82       13.78      0.68 o 
   5   3   9       12.56       14.73      0.71 o 
   6   3   9        0.02       -0.54      0.54 o 
   7   3   9       21.90       14.01      0.84 o 
   8   3   9        3.60        2.43      0.70 o 
   9   3   9        8.08       13.63      0.88 o 
  10   3   9        2.82        0.63      0.72 o 
  11   3   9        3.42        3.79      0.78 o 
  12   3   9        0.29        0.31      0.75 o 
  13   3   9        2.61        6.27      0.87 o 
  14   3   9        0.00       -0.11      0.88 o 
 -15   4   9       44.85       61.61      2.98 o 
 -14   4   9        5.41        7.66      1.35 o 
 -13   4   9       15.38       14.80      1.25 o 
 -12   4   9        2.77        1.17      0.97 o 
 -11   4   9       10.80       11.54      1.13 o 
 -10   4   9        0.24       -0.86      0.86 o 
  -9   4   9        8.73       13.37      1.13 o 
  -8   4   9        1.54        3.04      0.95 o 
  -7   4   9        0.59        0.50      0.88 o 
  -6   4   9       37.54       33.18      1.51 o 
  -5   4   9        0.01       -0.79      0.86 o 
  -3   4   9        2.37        2.51      0.73 o 
  -2   4   9        5.56        6.75      0.73 o 
  -1   4   9       88.87      102.57      1.52 o 
   0   4   9        3.19        6.07      0.98 o 
   1   4   9        8.19        5.74      0.80 o 
   2   4   9        1.61        3.62      0.57 o 
   3   4   9        5.75        2.39      0.57 o 
   4   4   9        0.97       -0.52      0.52 o 
   5   4   9       46.71       48.76      1.33 o 
   6   4   9       10.54       10.15      0.82 o 
   7   4   9        0.22        0.33      0.68 o 
   8   4   9        4.00        1.19      0.71 o 
   9   4   9        1.21       -0.71      0.71 o 
  10   4   9        0.60       -0.02      0.73 o 
  11   4   9        8.79        8.25      0.89 o 
  12   4   9        5.94        7.49      0.90 o 
  13   4   9       19.27       19.78      1.08 o 
 -14   5   9        2.66        0.67      1.52 o 
 -13   5   9       12.66       12.77      2.07 o 
 -12   5   9       18.82       13.99      1.22 o 
 -11   5   9        5.74        2.35      1.01 o 
 -10   5   9        0.67       -0.53      0.94 o 
  -9   5   9       16.13       17.76      1.23 o 
  -8   5   9        0.63        0.67      0.91 o 
  -7   5   9       17.63       17.99      1.21 o 
  -6   5   9       28.70       25.35      1.29 o 
  -5   5   9        0.38       -0.40      0.40 o 
  -4   5   9        2.21        0.50      0.67 o 
  -3   5   9       35.45       28.52      1.14 o 
  -2   5   9        2.06        2.59      0.78 o 
  -1   5   9       19.62       21.31      0.90 o 
   0   5   9       83.47       86.68      1.68 o 
   1   5   9      179.62      173.09      2.15 o 
   2   5   9      126.17      117.61      1.82 o 
   3   5   9        0.13        0.71      0.59 o 
   4   5   9       72.66       66.81      1.54 o 
   5   5   9       13.62        9.13      0.85 o 
   6   5   9       29.99       31.11      1.22 o 
   7   5   9        0.91       -0.45      0.69 o 
   8   5   9        7.56        8.70      0.86 o 
   9   5   9        6.68        5.08      0.82 o 
  10   5   9        1.29       -0.57      0.76 o 
  11   5   9       11.64        6.60      0.89 o 
  12   5   9       16.44       14.48      1.02 o 
 -13   6   9        2.47        0.29      1.52 o 
 -12   6   9        4.73        2.28      1.51 o 
 -11   6   9       26.11       24.94      1.76 o 
 -10   6   9       40.92       42.15      1.72 o 
  -9   6   9        1.59        1.59      0.98 o 
  -8   6   9       17.78       18.45      1.25 o 
  -7   6   9       12.80       10.69      1.23 o 
  -6   6   9        3.14        2.57      0.96 o 
  -5   6   9        0.09       -0.68      0.68 o 
  -4   6   9       17.91       18.20      0.95 o 
  -3   6   9        1.32        0.57      0.72 o 
  -2   6   9       26.75       20.63      1.00 o 
  -1   6   9       38.82       31.37      1.24 o 
   0   6   9       50.19       59.35      1.49 o 
   1   6   9       34.69       40.43      1.21 o 
   2   6   9       28.88       43.54      1.38 o 
   3   6   9        3.53        4.95      0.81 o 
   4   6   9       43.57       48.89      1.46 o 
   5   6   9       39.93       43.03      1.40 o 
   6   6   9       17.60       20.53      1.06 o 
   7   6   9       10.56        8.77      0.89 o 
   8   6   9        3.81        1.67      0.80 o 
   9   6   9        0.38       -0.76      0.76 o 
  10   6   9        0.35       -0.79      0.79 o 
  11   6   9        3.63        4.00      0.91 o 
 -12   7   9        0.19        1.90      2.26 o 
 -11   7   9        3.80        2.34      1.55 o 
 -10   7   9        2.96        2.79      1.77 o 
  -9   7   9       62.19       63.07      1.98 o 
  -8   7   9       20.45       23.56      1.46 o 
  -7   7   9       33.68       31.70      1.57 o 
  -6   7   9       15.98       13.42      0.95 o 
  -5   7   9       19.53       22.84      1.12 o 
  -4   7   9       28.91       33.18      1.33 o 
  -3   7   9       28.70       31.05      1.26 o 
  -2   7   9        0.18       -0.72      0.72 o 
  -1   7   9        0.10       -0.82      0.82 o 
   0   7   9        0.00       -0.42      0.52 o 
   1   7   9       11.51       11.34      0.92 o 
   2   7   9       15.39       19.71      1.26 o 
   3   7   9      138.23      158.95      2.51 o 
   4   7   9        0.37        2.93      0.85 o 
   5   7   9       17.74       23.93      1.20 o 
   6   7   9        0.10       -0.76      0.76 o 
   7   7   9        0.70       -0.48      0.81 o 
   8   7   9        6.88       11.35      1.00 o 
   9   7   9        2.41       -0.84      0.84 o 
  10   7   9        0.08       -1.25      1.25 o 
 -10   8   9        0.39       -1.51      1.51 o 
  -9   8   9        2.99        4.02      1.60 o 
  -8   8   9        2.71        7.42      1.34 o 
  -7   8   9        3.46        3.76      0.97 o 
  -6   8   9       17.31       15.76      1.03 o 
  -5   8   9       14.02       21.59      1.14 o 
  -4   8   9        1.69        2.71      0.86 o 
  -3   8   9        0.89       -0.05      0.88 o 
  -2   8   9        3.03        2.03      0.84 o 
  -1   8   9        0.02       -1.01      1.01 o 
   0   8   9       81.07       96.53      2.46 o 
   1   8   9        6.98       13.39      1.02 o 
   2   8   9        1.39        7.21      1.04 o 
   3   8   9       41.01       42.41      1.48 o 
   4   8   9        4.39        2.45      0.89 o 
   5   8   9        0.62       -0.82      0.82 o 
   6   8   9        1.13       -0.55      0.85 o 
   7   8   9        0.97       -0.84      0.84 o 
   8   8   9        2.63        1.09      1.32 o 
  -7   9   9        4.37       -0.34      1.12 o 
  -6   9   9        7.74        9.97      1.12 o 
  -5   9   9        5.51        7.62      1.32 o 
  -4   9   9        0.36       -0.04      0.88 o 
  -3   9   9        2.94        0.65      2.19 o 
  -2   9   9        1.87        0.00      1.10 o 
  -1   9   9        1.95       -0.31      1.12 o 
   0   9   9        0.02       -0.16      1.14 o 
   1   9   9        6.68        7.66      0.98 o 
   2   9   9       30.29       33.10      1.43 o 
   3   9   9        0.11       -0.43      0.88 o 
   4   9   9        6.32        5.76      1.08 o 
   5   9   9        0.57       -1.09      1.09 o 
 -15   0  10        2.28        1.61      1.55 o 
 -14   0  10        8.84        5.83      1.62 o 
 -13   0  10        7.18        6.61      1.62 o 
 -12   0  10        0.01       -0.07      2.23 o 
 -11   0  10        6.34        8.82      2.51 o 
 -10   0  10        4.35        6.61      3.72 o 
  -9   0  10        1.83        0.00      1.40 o 
  -8   0  10        5.00        4.23      2.36 o 
  -7   0  10      209.19      218.86      7.77 o 
  -6   0  10      528.15      545.79     10.93 o 
  -5   0  10      170.40      195.56      5.01 o 
  -4   0  10       98.29      113.09      3.62 o 
  -3   0  10      600.00      614.21     12.01 o 
  -2   0  10      207.25      239.92      3.76 o 
  -1   0  10       16.01       15.58      1.62 o 
   0   0  10       17.43       21.61      1.57 o 
   1   0  10       19.48       22.13      1.13 o 
   2   0  10        8.01       15.29      1.05 o 
   3   0  10       59.22       53.77      1.57 o 
   4   0  10        0.07       -0.02      0.73 o 
   5   0  10        9.79        9.72      0.95 o 
   6   0  10        5.37        1.55      0.82 o 
   7   0  10       62.40       57.75      1.75 o 
   8   0  10       28.43       22.09      1.31 o 
   9   0  10       71.13       84.67      2.12 o 
  10   0  10       38.91       53.63      2.06 o 
  11   0  10       25.70       32.16      3.20 o 
  12   0  10       11.89       12.90      1.68 o 
  13   0  10        6.10        6.00      2.26 o 
 -15   1  10        2.02        2.79      1.32 o 
 -14   1  10        2.35        2.55      1.28 o 
 -13   1  10       11.39       12.02      1.44 o 
 -12   1  10        3.91        1.59      1.05 o 
 -11   1  10        0.27       -1.09      1.40 o 
 -10   1  10        6.37        3.40      1.27 o 
  -9   1  10        1.52       -0.69      1.86 o 
  -8   1  10       93.24      112.51      2.71 o 
  -7   1  10       15.33       17.02      1.50 o 
  -6   1  10       30.94       37.66      2.91 o 
  -5   1  10       18.76       20.81      1.60 o 
  -4   1  10      127.70      128.99      2.72 o 
  -3   1  10        2.34        0.50      0.95 o 
  -2   1  10        2.81        1.79      0.48 o 
  -1   1  10        6.95        9.20      0.73 o 
   0   1  10        0.58       -0.35      0.47 o 
   1   1  10        0.15       -0.41      0.47 o 
   2   1  10        1.92        1.29      0.55 o 
   3   1  10        0.03       -0.49      0.49 o 
   4   1  10        6.92        5.94      0.61 o 
   5   1  10       76.14       78.21      1.37 o 
   6   1  10        2.91        1.57      0.58 o 
   7   1  10        0.53       -0.37      0.57 o 
   8   1  10        1.09        0.33      0.61 o 
   9   1  10        4.39        8.41      0.82 o 
  10   1  10        5.79        6.04      0.81 o 
  11   1  10       14.17       17.84      1.01 o 
  12   1  10        7.24        6.99      1.06 o 
 -14   2  10        0.00       -0.75      1.33 o 
 -13   2  10        0.19       -0.88      1.18 o 
 -12   2  10        0.59       -0.59      1.02 o 
 -11   2  10        3.13        1.88      1.24 o 
 -10   2  10        0.27       -1.15      1.15 o 
  -9   2  10       34.47       31.14      2.06 o 
  -8   2  10        8.65       12.29      1.24 o 
  -7   2  10        0.33        1.70      1.04 o 
  -6   2  10       14.19       15.69      1.59 o 
  -5   2  10       70.04       70.93      2.44 o 
  -4   2  10       27.66       34.05      1.97 o 
  -3   2  10        4.84        7.46      0.82 o 
  -2   2  10        2.78        4.11      0.58 o 
  -1   2  10        0.65        2.02      0.52 o 
   0   2  10        7.05        6.75      0.58 o 
   1   2  10       27.25       26.32      0.89 o 
   2   2  10       11.42        8.35      0.62 o 
   3   2  10        0.12       -0.15      0.52 o 
   4   2  10        7.79        6.57      0.63 o 
   5   2  10        5.01        4.37      0.62 o 
   6   2  10       21.33       21.08      0.88 o 
   7   2  10        0.39        1.08      0.62 o 
   8   2  10        0.02       -0.69      0.69 o 
   9   2  10        0.00       -0.69      0.69 o 
  10   2  10        0.48       -0.34      0.73 o 
  11   2  10        7.61        6.64      0.88 o 
  12   2  10        2.13       -0.10      1.02 o 
 -14   3  10        4.09       11.86      1.59 o 
 -13   3  10        0.00       -1.06      1.06 o 
 -12   3  10        0.34       -1.00      1.00 o 
 -11   3  10        0.00       -0.97      0.97 o 
 -10   3  10        0.02       -0.97      0.97 o 
  -9   3  10        1.75        0.42      1.04 o 
  -8   3  10        0.73        0.49      1.17 o 
  -7   3  10       13.82       17.49      1.60 o 
  -6   3  10        0.24        0.06      0.99 o 
  -5   3  10       41.49       40.65      1.71 o 
  -4   3  10       51.43       60.62      2.26 o 
  -3   3  10        1.50        0.67      0.86 o 
  -2   3  10       98.42      101.54      1.97 o 
  -1   3  10        9.94        7.00      0.62 o 
   0   3  10        2.69        2.06      0.46 o 
   1   3  10        5.97        3.64      0.59 o 
   2   3  10        6.35        4.65      0.61 o 
   3   3  10        1.41        1.17      0.57 o 
   4   3  10        1.44        1.65      0.59 o 
   5   3  10        0.64        0.76      0.59 o 
   6   3  10       10.69       12.49      0.85 o 
   7   3  10       13.52       16.27      0.92 o 
   8   3  10        2.02        1.18      0.73 o 
   9   3  10        5.30        2.69      0.78 o 
  10   3  10        0.03       -0.60      0.75 o 
  11   3  10        9.41       10.71      0.95 o 
  12   3  10        2.04        3.93      1.15 o 
 -13   4  10       39.59       55.26      2.44 o 
 -12   4  10        3.38        3.02      1.15 o 
 -11   4  10        1.63        1.92      1.08 o 
 -10   4  10        0.02       -0.98      0.98 o 
  -9   4  10       26.66       29.33      1.61 o 
  -8   4  10       35.41       36.62      1.67 o 
  -7   4  10        1.82        3.11      1.02 o 
  -6   4  10       54.83       63.55      2.31 o 
  -5   4  10        4.02        5.14      1.09 o 
  -4   4  10        6.21        6.55      1.09 o 
  -3   4  10        7.07        5.41      0.77 o 
  -2   4  10        0.38        0.73      0.73 o 
  -1   4  10       71.12       77.24      1.75 o 
   0   4  10       88.19       85.34      1.91 o 
   1   4  10       43.75       35.17      1.04 o 
   2   4  10        3.75        1.78      0.61 o 
   3   4  10       11.49       12.52      0.75 o 
   4   4  10        0.10       -0.63      0.63 o 
   5   4  10       21.11       18.52      1.21 o 
   6   4  10       12.62       16.59      0.95 o 
   7   4  10        3.88        3.53      0.88 o 
   8   4  10        0.04        0.87      0.75 o 
   9   4  10        0.00       -0.76      0.76 o 
  10   4  10        1.54        0.12      0.81 o 
  11   4  10        0.58       -0.13      1.05 o 
 -12   5  10       15.38       17.14      1.63 o 
 -11   5  10        5.06        4.12      1.16 o 
 -10   5  10        8.85        9.44      1.26 o 
  -9   5  10       35.47       37.52      1.76 o 
  -8   5  10       12.53       17.41      1.34 o 
  -7   5  10       39.07       39.02      1.70 o 
  -6   5  10        4.83        5.15      1.08 o 
  -5   5  10        6.16        7.04      1.28 o 
  -4   5  10        0.26       -0.72      0.72 o 
  -3   5  10        4.53        1.01      0.72 o 
  -2   5  10       12.73       13.25      0.90 o 
  -1   5  10        5.62        5.36      0.81 o 
   0   5  10        7.03        6.43      0.93 o 
   1   5  10        0.71       -0.60      0.60 o 
   2   5  10        4.03        4.34      0.68 o 
   3   5  10        3.29        2.24      0.77 o 
   4   5  10       68.90       71.04      2.10 o 
   5   5  10        3.05        3.13      0.79 o 
   6   5  10        6.18        4.00      0.82 o 
   7   5  10       12.27       12.93      0.95 o 
   8   5  10        0.27       -0.77      0.77 o 
   9   5  10        0.33       -0.79      0.79 o 
  10   5  10        5.30        7.12      1.20 o 
 -11   6  10       17.18       16.51      2.36 o 
 -10   6  10        4.14        2.98      1.14 o 
  -9   6  10        9.92        9.58      1.24 o 
  -8   6  10        5.04        9.57      1.23 o 
  -7   6  10       18.32       19.63      1.45 o 
  -6   6  10        3.83        2.67      1.05 o 
  -5   6  10        2.89        2.06      1.04 o 
  -4   6  10        6.23        3.80      0.91 o 
  -3   6  10        0.56       -0.81      0.81 o 
  -2   6  10        1.90       -0.47      0.75 o 
  -1   6  10        5.93        5.55      0.86 o 
   0   6  10        0.00       -0.73      0.73 o 
   1   6  10       52.76       51.54      1.47 o 
   2   6  10        8.16        8.69      0.92 o 
   3   6  10        0.74        1.12      1.04 o 
   4   6  10       30.82       28.97      1.30 o 
   5   6  10        4.88        6.37      0.88 o 
   6   6  10        7.17        9.02      0.94 o 
   7   6  10       10.85       18.70      1.11 o 
   8   6  10        0.64       -0.91      0.91 o 
  -9   7  10        0.80        0.59      1.28 o 
  -8   7  10       11.68       12.64      1.33 o 
  -7   7  10        0.11        1.11      1.10 o 
  -6   7  10        1.59        1.66      1.08 o 
  -5   7  10        3.36        4.97      0.90 o 
  -4   7  10       32.00       38.65      1.71 o 
  -3   7  10        0.01       -0.88      0.88 o 
  -2   7  10        0.32       -0.89      0.89 o 
  -1   7  10       26.55       31.24      1.50 o 
   0   7  10        1.40        0.64      1.06 o 
   1   7  10       45.67       45.24      1.63 o 
   2   7  10        2.75        1.85      0.86 o 
   3   7  10        6.06        6.82      0.94 o 
   4   7  10        1.59       -0.21      0.84 o 
   5   7  10        0.21       -0.84      0.84 o 
   6   7  10       11.90       13.75      1.32 o 
   7   7  10        6.00        5.70      1.21 o 
  -6   8  10        3.13        5.64      1.08 o 
  -5   8  10       13.28       12.94      1.07 o 
  -4   8  10        1.45        1.12      0.93 o 
  -3   8  10        0.00        0.36      0.90 o 
  -2   8  10        0.26       -0.91      1.09 o 
  -1   8  10        5.77        6.80      1.24 o 
   0   8  10       13.32       17.58      1.41 o 
   1   8  10        1.82        2.91      1.19 o 
   2   8  10       28.68       31.56      1.43 o 
   3   8  10        0.66        0.59      1.09 o 
 -12   1  11       13.46       17.45      2.14 o 
 -11   1  11       15.57       17.73      1.49 o 
 -10   1  11        3.15        4.50      1.26 o 
  -9   1  11        0.39        1.73      1.18 o 
  -8   1  11       54.40       67.91      2.23 o 
  -7   1  11       80.92      104.95      3.08 o 
  -6   1  11       27.07       32.16      2.09 o 
  -5   1  11       18.60       23.52      1.55 o 
  -4   1  11       23.88       26.27      1.65 o 
  -3   1  11       16.24       16.27      1.34 o 
  -2   1  11       33.18       38.64      1.42 o 
  -1   1  11       19.96       24.94      1.01 o 
   0   1  11       12.03       12.63      0.72 o 
   1   1  11        5.80        5.84      0.64 o 
   2   1  11       10.48        8.29      0.67 o 
   3   1  11        0.27        0.85      0.59 o 
   4   1  11        4.32        6.04      0.67 o 
   5   1  11       13.52       10.79      0.73 o 
   6   1  11        5.32        4.15      0.67 o 
   7   1  11        2.72        3.61      0.67 o 
   8   1  11        2.81        3.69      0.74 o 
   9   1  11        1.20        1.08      0.77 o 
  10   1  11        1.29        1.30      1.05 o 
 -12   2  11        0.03       -1.28      1.38 o 
 -11   2  11        1.37        1.16      1.24 o 
 -10   2  11        9.55       11.83      1.39 o 
  -9   2  11       31.88       29.52      1.75 o 
  -8   2  11        6.06       11.46      1.34 o 
  -7   2  11       38.07       40.77      1.85 o 
  -6   2  11       54.04       47.11      1.92 o 
  -5   2  11        0.96        1.82      1.25 o 
  -4   2  11        9.56        5.05      1.16 o 
  -3   2  11       33.99       32.17      1.69 o 
  -2   2  11       51.84       49.28      1.87 o 
  -1   2  11       55.51       65.45      1.53 o 
   0   2  11       27.37       26.93      0.97 o 
   1   2  11       13.29       12.78      0.74 o 
   2   2  11        2.71        1.47      0.59 o 
   3   2  11       14.20       13.04      0.75 o 
   4   2  11       32.32       34.40      1.06 o 
   5   2  11       17.86       18.82      0.85 o 
   6   2  11        0.77        2.38      0.65 o 
   7   2  11        6.81       10.04      0.87 o 
   8   2  11        3.49        4.96      0.83 o 
   9   2  11        0.26       -0.06      0.87 o 
 -11   3  11        0.14       -0.52      1.36 o 
 -10   3  11        1.99       -0.13      1.17 o 
  -9   3  11       44.85       48.41      2.13 o 
  -8   3  11       14.20       16.30      1.44 o 
  -7   3  11        5.18        7.28      1.23 o 
  -6   3  11       21.37       22.92      1.48 o 
  -5   3  11        0.25       -0.01      1.09 o 
  -4   3  11        8.11        7.22      1.36 o 
  -3   3  11        0.10       -1.83      1.83 o 
  -2   3  11        7.01        4.98      0.80 o 
  -1   3  11       23.94       26.67      1.16 o 
   0   3  11       48.59       56.15      1.46 o 
   1   3  11       10.12       13.25      0.77 o 
   2   3  11        4.13        4.68      0.67 o 
   3   3  11        1.28        1.40      0.63 o 
   4   3  11       10.80        9.44      0.74 o 
   5   3  11        6.22        6.97      0.77 o 
   6   3  11        9.15       14.72      0.94 o 
   7   3  11        0.00       -0.74      0.74 o 
   8   3  11        0.25        0.48      0.78 o 
   9   3  11        0.80       -1.00      1.00 o 
 -10   4  11        9.60       11.05      1.60 o 
  -9   4  11        2.08        0.50      1.36 o 
  -8   4  11        0.00       -1.10      1.10 o 
  -7   4  11        2.27        0.70      1.12 o 
  -6   4  11       16.48       22.92      1.47 o 
  -5   4  11        8.56        8.47      1.23 o 
  -4   4  11        4.33        1.36      1.07 o 
  -3   4  11        5.73        2.79      0.89 o 
  -2   4  11       16.26       18.33      1.07 o 
  -1   4  11        2.06       -0.72      0.72 o 
   0   4  11       10.36        9.96      0.89 o 
   1   4  11        0.21       -0.62      0.62 o 
   2   4  11        4.56        3.30      0.69 o 
   3   4  11        0.37        0.98      0.66 o 
   4   4  11        5.72       10.28      0.90 o 
   5   4  11        8.33        8.76      0.89 o 
   6   4  11        1.59       -0.76      0.76 o 
   7   4  11        1.16        0.95      0.80 o 
   8   4  11        2.03        1.53      1.21 o 
  -9   5  11        1.29       -1.12      1.30 o 
  -8   5  11       37.34       32.67      2.09 o 
  -7   5  11        4.18        6.03      1.43 o 
  -6   5  11        0.26        0.16      1.09 o 
  -5   5  11        5.63        4.73      1.17 o 
  -4   5  11        0.41       -0.89      1.05 o 
  -3   5  11        0.00       -0.78      0.78 o 
  -2   5  11        3.80        3.31      0.84 o 
  -1   5  11        0.15       -0.82      0.82 o 
   0   5  11        0.28       -0.75      0.75 o 
   1   5  11        1.56        1.05      0.73 o 
   2   5  11        0.26       -0.70      0.70 o 
   3   5  11        0.04       -0.11      0.77 o 
   4   5  11        0.03       -0.28      0.77 o 
   5   5  11        8.61       11.67      0.97 o 
   6   5  11        0.53        3.08      1.05 o 
  -6   6  11        8.82       11.24      1.58 o 
  -5   6  11       10.80        7.95      1.29 o 
  -4   6  11        0.76        0.18      0.96 o 
  -3   6  11        3.35        5.24      0.91 o 
  -2   6  11        6.87        5.10      0.93 o 
  -1   6  11        0.58       -0.57      0.83 o 
   0   6  11        0.29        0.46      0.99 o 
   1   6  11        0.72       -0.60      0.98 o 
   2   6  11        0.00       -0.60      0.90 o 
   3   6  11        7.03        6.04      0.99 o 
   4   6  11        8.59        5.46      1.19 o 
  -8   0  12        5.22        5.51      2.85 o 
  -7   0  12       52.49       51.42      3.04 o 
  -6   0  12       12.04        8.99      1.94 o 
  -5   0  12        4.82        8.49      1.87 o 
  -4   0  12        0.09       -1.58      1.58 o 
  -3   0  12        8.73        8.27      1.86 o 
  -2   0  12        5.81        2.74      1.68 o 
  -1   0  12       25.02       21.31      2.13 o 
   0   0  12       15.98       17.59      1.55 o 
   1   0  12        0.01        0.79      0.90 o 
   2   0  12        1.38        4.04      0.96 o 
   3   0  12        0.04        1.59      0.90 o 
   4   0  12       11.22       12.25      1.12 o 
   5   0  12        2.40        2.79      0.96 o 
  -8   1  12       14.54       18.83      2.24 o 
  -7   1  12        3.88        6.74      1.95 o 
  -6   1  12        0.29        0.15      1.19 o 
  -5   1  12        5.16        4.83      1.26 o 
  -4   1  12        8.85        8.87      1.33 o 
  -3   1  12        0.00       -1.13      1.13 o 
  -2   1  12       17.52       19.38      1.48 o 
  -1   1  12       46.59       49.41      1.99 o 
   0   1  12       33.84       41.16      1.40 o 
   1   1  12       43.88       47.98      1.22 o 
   2   1  12        0.26        1.15      0.64 o 
   3   1  12        0.04        0.55      0.63 o 
   4   1  12        0.03       -0.14      0.63 o 
   5   1  12        4.73        5.21      0.73 o 
  -7   2  12       14.07       17.57      3.18 o 
  -6   2  12        1.85        0.24      1.21 o 
  -5   2  12        6.77        6.51      1.32 o 
  -4   2  12        7.89        5.43      1.29 o 
  -3   2  12       11.28       10.87      1.36 o 
  -2   2  12       20.85       22.42      1.53 o 
  -1   2  12       22.01       23.11      1.32 o 
   0   2  12        3.60        8.54      0.91 o 
   1   2  12        6.27        5.95      0.78 o 
   2   2  12        2.82        6.90      0.74 o 
   3   2  12       11.47       11.25      0.79 o 
   4   2  12        1.21        1.61      0.67 o 
   5   2  12        0.03       -0.10      0.66 o 
  -6   3  12       33.18       42.74      3.97 o 
  -5   3  12        7.18        8.06      1.89 o 
  -4   3  12        3.44        2.30      1.50 o 
  -3   3  12        5.91        2.53      1.22 o 
  -2   3  12        2.13        1.22      1.17 o 
  -1   3  12        0.16       -0.65      0.91 o 
   0   3  12        8.52       11.01      0.96 o 
   1   3  12        7.40        6.23      0.89 o 
   2   3  12        7.07       11.61      0.82 o 
   3   3  12        2.47        2.13      0.74 o 
  -4   4  12        5.88        2.38      1.75 o 
  -3   4  12        2.58        2.56      1.42 o 
  -2   4  12        0.06       -1.32      1.32 o 
  -1   4  12        5.46        5.09      0.99 o 
   0   4  12        8.73        6.19      1.00 o 
   1   4  12        0.00       -0.12      0.88 o 
                                                 
